# Supplementary material for: Di-tert-butyl N-{[1-(pyridin-4-yl)-1H-1,2,3-triazol-4-yl]methyl}iminodiacetate
Source: Acta Crystallogr Sect E Struct Rep Online. 2012 Oct 20;68(Pt 11):o3162. doi: 10.1107/S1600536812042596 (PMC3515257; doi:10.1107/S1600536812042596)
Supplement: Supplementary file 1 [file e-68-o3162-sup1.cif]

##############################################################################
#                                                                            #
# This CIF contains the data in a paper accepted for publication in          #
# Acta Crystallographica Section E. It conforms to the requirements of       #
# Notes for Authors for Acta Crystallographica Section E, and has been       #
# peer reviewed under the auspices of the IUCr Commission on Journals.       #
#                                                                            #
# Full details of the Crystallographic Information File format               #
# are given in the paper "The Crystallographic Information File (CIF):       #
# a New Standard Archive File for Crystallography" by S. R. Hall, F. H.      #
# Allen and I. D. Brown [Acta Cryst. (1991), A47, 655-685].                  #
#                                                                            #
# The current version of the core CIF dictionary is obtainable from          #
# ftp://ftp.iucr.org/pub/cif_core.dic.                                       #
#                                                                            #
# Software is freely available for graphical display of the structure(s)     #
# in this CIF. For information consult the CIF software page                 #
# http://www.iucr.org/resources/cif/software.                                #
#                                                                            #
# This file may be used for bona fide research purposes within the           #
# scientific community so long as proper attribution is given to the journal # 
# article from which it was obtained.                                        #
#                                                                            #
##############################################################################
data_global
_audit_creation_method     SHELXL-97
_journal_date_recd_electronic     2012-10-05
_journal_date_accepted     2012-10-11
_journal_name_full     'Acta Crystallographica, Section E'
_journal_year     2012
_journal_volume     68
_journal_issue     11
_journal_page_first     o3162
_journal_page_last     o3162
_journal_paper_category     QO
_journal_paper_doi     10.1107/S1600536812042596
_journal_coeditor_code     SU2510
loop_
    _publ_contact_author_name
    _publ_contact_author_address
    _publ_contact_author_email
    'Eric Benoist'
;
LSPCMIB, UMR-CNRS 5068, Universit\'e de Toulouse,
118 route de Narbonne, F-31062 Toulouse cedex  9
;
 benoist@chimie.ups-tlse.fr
_publ_contact_author_fax     '+43 5 61 55 60 11'
_publ_contact_author_phone     '+43 5 61 55 64 80'
_publ_section_title
;
Di-<i>tert</i>-butyl
<i>N</i>-{[1-(pyridin-4-yl)-1<i>H</i>-1,2,3-triazol-4-yl]methyl}iminodiacetate
;
loop_
    _publ_author_name
    _publ_author_address
    'Alison Fran\,cois'
;
LSPCMIB, UMR-CNRS 5068, Universit\'e de Toulouse,
118 route de Narbonne, F-31062 Toulouse cedex  9
;
    'Louise Marty'
;
LSPCMIB, UMR-CNRS 5068, Universit\'e de Toulouse,
118 route de Narbonne, F-31062 Toulouse cedex  9
;
    'Claude Picard'
;
LSPCMIB, UMR-CNRS 5068, Universit\'e de Toulouse,
118 route de Narbonne, F-31062 Toulouse cedex  9
;
    'Sonia Mallet-Ladeira'
;
Universit\'e de Toulouse, UPS and CNRS, Institut de Chimie de Toulouse,
 FR2599, 118 route de Narbonne, F-31062 Toulouse cedex 9, France
;
    'Eric Benoist'
;
LSPCMIB, UMR-CNRS 5068, Universit\'e de Toulouse,
118 route de Narbonne, F-31062 Toulouse cedex  9
;
data_I
_chemical_name_systematic
;
Di-<i>tert</i>-butyl
<i>N</i>-{[1-(pyridin-4-yl)-1<i>H</i>-1,2,3-triazol-4-yl]methyl}iminodiacetate
;
_chemical_formula_moiety     'C20 H29 N5 O4'
_chemical_formula_sum     'C20 H29 N5 O4'
_chemical_formula_iupac     'C20 H29 N5 O4'
_chemical_formula_weight     403.48
_symmetry_cell_setting     monoclinic
_symmetry_space_group_name_H-M     'P 21'
_symmetry_space_group_name_Hall     'P 2yb'
loop_
    _symmetry_equiv_pos_as_xyz
    'x, y, z'
    '-x, y+1/2, -z'
_cell_length_a     9.1568(8)
_cell_length_b     11.4452(10)
_cell_length_c     11.4928(11)
_cell_angle_alpha     90
_cell_angle_beta     110.840(4)
_cell_angle_gamma     90
_cell_volume     1125.66(18)
_cell_formula_units_Z     2
_cell_measurement_reflns_used     1261
_cell_measurement_theta_min     2.38
_cell_measurement_theta_max     21.28
_cell_measurement_temperature     193(2)
_exptl_crystal_description     plate
_exptl_crystal_colour     colourless
_exptl_crystal_size_max     0.2
_exptl_crystal_size_mid     0.1
_exptl_crystal_size_min     0.04
_exptl_crystal_density_diffrn     1.19
_exptl_crystal_density_method     'not measured'
_exptl_crystal_F_000     432
_exptl_absorpt_coefficient_mu     0.085
_exptl_absorpt_correction_type     multi-scan
_exptl_absorpt_process_details     '(SADABS; Bruker, 2008)'
_exptl_absorpt_correction_T_min     0.989
_exptl_absorpt_correction_T_max     0.997
_exptl_special_details
;
Spectroscopic data for the title compound:  ^1^H NMR (300 MHz, CDCl~3~):
\d/p.p.m. = 1.45 (s, 18H, CH~3~); 3.49 (s, 4H, CH~2~); 4.12 (s, 2H, CH~2~);
7.72 (m, 2H, CH~Ar~); 8.24 (s, 1H, CH~ta~); 8.75 (m, 2H, CH~Ar~); ^13^C NMR
(75 MHz, CDCl~3~): \d/p.p.m. = 28.1 (9CH~3~); 49.0 (CH~2~); 55.5 (2CH~2~);
81.3 (2C~IV~); 113.6, 151.6 (4CH~Ar~); 120.7 (CH~ta~); 143.1, 147.5 (2C~IV~);
170.3 (2CO); IR (KBr): \n~C=O~ = 1735 cm^-1^; MS (DCI/NH~3~): m/<i>z</i> 404,
[<i>M</i>^+^]; 426, [<i>M</i>+Na^+^]; 443, [<i>M</i>+K^+^].
;
_diffrn_ambient_temperature     193(2)
_diffrn_radiation_type     MoK\a
_diffrn_radiation_wavelength     0.71073
_diffrn_radiation_source     'microfocus sealed tube'
_diffrn_radiation_monochromator     'multilayer optics'
_diffrn_measurement_device_type     'Bruker Kappa APEXII Quazar'
_diffrn_measurement_method     'phi and omega scans'
_diffrn_reflns_number     11329
_diffrn_reflns_av_R_equivalents     0.0773
_diffrn_reflns_theta_min     3.04
_diffrn_reflns_theta_max     30.58
_diffrn_reflns_theta_full     30.58
_diffrn_measured_fraction_theta_max     0.975
_diffrn_measured_fraction_theta_full     0.975
_diffrn_reflns_limit_h_min     -13
_diffrn_reflns_limit_h_max     11
_diffrn_reflns_limit_k_min     -14
_diffrn_reflns_limit_k_max     16
_diffrn_reflns_limit_l_min     -16
_diffrn_reflns_limit_l_max     16
_diffrn_standards_number     0
_diffrn_standards_interval_count     0
_diffrn_standards_interval_time     0
_diffrn_standards_decay_%     0
_refine_special_details
;
Refinement of <i>F</i>^2^ against ALL reflections. The weighted <i>R</i>-factor
<i>wR</i> and goodness of fit <i>S</i> are based on <i>F</i>^2^, conventional
<i>R</i>-factors <i>R</i> are based on <i>F</i>, with <i>F</i> set to zero for
negative <i>F</i>^2^. The threshold expression of <i>F</i>^2^ >
\s(<i>F</i>^2^) is used only for calculating <i>R</i>-factors(gt) <i>etc</i>.
and is not relevant to the choice of reflections for refinement.
<i>R</i>-factors based on <i>F</i>^2^ are statistically about twice as large
as those based on <i>F</i>, and <i>R</i>- factors based on ALL data will be
even larger.
;
_reflns_number_total     3530
_reflns_number_gt     1947
_reflns_threshold_expression     >2sigma(I)
_refine_ls_structure_factor_coef     Fsqd
_refine_ls_matrix_type     full
_refine_ls_R_factor_all     0.1306
_refine_ls_R_factor_gt     0.0585
_refine_ls_wR_factor_gt     0.1016
_refine_ls_wR_factor_ref     0.122
_refine_ls_goodness_of_fit_ref     1.003
_refine_ls_restrained_S_all     1.003
_refine_ls_number_reflns     3530
_refine_ls_number_parameters     268
_refine_ls_number_restraints     1
_refine_ls_hydrogen_treatment     constr
_refine_ls_weighting_scheme     calc
_refine_ls_weighting_details
                 'calc w=1/[\s^2^(Fo^2^)+(0.0464P)^2^] where P=(Fo^2^+2Fc^2^)/3'
_atom_sites_solution_hydrogens     geom
_atom_sites_solution_primary     direct
_atom_sites_solution_secondary     difmap
_refine_ls_shift/su_max     0.001
_refine_ls_shift/su_mean     0
_refine_diff_density_max     0.175
_refine_diff_density_min     -0.178
_refine_ls_extinction_method     none
loop_
    _atom_type_symbol
    _atom_type_description
    _atom_type_scat_dispersion_real
    _atom_type_scat_dispersion_imag
    _atom_type_scat_source
    C C 0.0033 0.0016 'International Tables Vol C Tables 4.2.6.8 and 6.1.1.4'
    H H 0 0 'International Tables Vol C Tables 4.2.6.8 and 6.1.1.4'
    N N 0.0061 0.0033 'International Tables Vol C Tables 4.2.6.8 and 6.1.1.4'
    O O 0.0106 0.006 'International Tables Vol C Tables 4.2.6.8 and 6.1.1.4'
_computing_data_collection     'APEX2 (Bruker, 2008)'
_computing_cell_refinement     'APEX2  and SAINT (Bruker, 2008)'
_computing_data_reduction     'SAINT (Bruker, 2008)'
_computing_structure_solution     'SHELXS97 (Sheldrick, 2008)'
_computing_structure_refinement     'SHELXL97 (Sheldrick, 2008)'
_computing_molecular_graphics     'Ortep-3 for Windows (Farrugia, 2012)'
_computing_publication_material
       'WinGX publication routines (Farrugia, 2012) and publCIF (Westrip, 2010)'
loop_
    _atom_site_type_symbol
    _atom_site_label
    _atom_site_fract_x
    _atom_site_fract_y
    _atom_site_fract_z
    _atom_site_U_iso_or_equiv
    _atom_site_adp_type
    _atom_site_calc_flag
    _atom_site_refinement_flags
    _atom_site_occupancy
    _atom_site_symmetry_multiplicity
    _atom_site_disorder_assembly
    _atom_site_disorder_group
    O O2 0.8574(2) 0.02696(19) 0.4779(2) 0.0380(5) Uani d . 1 1 . .
    N N1 1.0194(3) 0.7418(2) 0.9730(2) 0.0392(7) Uani d . 1 1 . .
    O O3 0.6055(3) 0.0266(2) 0.8927(2) 0.0521(7) Uani d . 1 1 . .
    O O4 0.5024(3) -0.13966(19) 0.7905(2) 0.0378(6) Uani d . 1 1 . .
    N N5 0.6572(3) 0.1115(2) 0.6817(2) 0.0276(6) Uani d . 1 1 . .
    N N3 0.5993(3) 0.5068(2) 0.6577(2) 0.0407(7) Uani d . 1 1 . .
    N N4 0.5251(3) 0.4092(3) 0.6151(2) 0.0393(7) Uani d . 1 1 . .
    C C4 0.9274(3) 0.5441(3) 0.9510(3) 0.0342(8) Uani d . 1 1 . .
    H H4 0.9346 0.4682 0.9859 0.041 Uiso calc R 1 1 . .
    C C17 0.4539(4) -0.1904(3) 0.8901(3) 0.0442(9) Uani d . 1 1 . .
    C C6 0.7207(4) 0.3635(3) 0.7862(3) 0.0293(7) Uani d . 1 1 . .
    H H6 0.7926 0.3216 0.8537 0.035 Uiso calc R 1 1 . .
    C C7 0.5962(3) 0.3197(3) 0.6918(3) 0.0278(7) Uani d . 1 1 . .
    C C10 0.8501(4) 0.0438(3) 0.5901(3) 0.0323(7) Uani d . 1 1 . .
    C C9 0.7146(3) 0.1245(3) 0.5787(3) 0.0290(7) Uani d . 1 1 . .
    H H9A 0.7481 0.2064 0.576 0.035 Uiso calc R 1 1 . .
    H H9B 0.6281 0.1081 0.4993 0.035 Uiso calc R 1 1 . .
    N N2 0.7201(3) 0.4797(2) 0.7634(2) 0.0277(6) Uani d . 1 1 . .
    C C5 0.8218(3) 0.5684(3) 0.8340(3) 0.0279(7) Uani d . 1 1 . .
    C C8 0.5345(3) 0.1981(3) 0.6690(3) 0.0335(8) Uani d . 1 1 . .
    H H8A 0.4823 0.1794 0.7288 0.04 Uiso calc R 1 1 . .
    H H8B 0.4551 0.1931 0.584 0.04 Uiso calc R 1 1 . .
    O O1 0.9358(3) 0.0025(2) 0.6860(2) 0.0511(7) Uani d . 1 1 . .
    C C16 0.5703(4) -0.0346(3) 0.8019(3) 0.0339(7) Uani d . 1 1 . .
    C C15 0.5930(4) -0.0054(3) 0.6821(3) 0.0299(7) Uani d . 1 1 . .
    H H15A 0.6644 -0.0636 0.6672 0.036 Uiso calc R 1 1 . .
    H H15B 0.4912 -0.0113 0.6128 0.036 Uiso calc R 1 1 . .
    C C2 0.9161(4) 0.7613(3) 0.8589(3) 0.0408(8) Uani d . 1 1 . .
    H H2 0.9119 0.8378 0.8258 0.049 Uiso calc R 1 1 . .
    C C3 1.0224(4) 0.6337(3) 1.0161(3) 0.0393(8) Uani d . 1 1 . .
    H H3 1.0948 0.6169 1.097 0.047 Uiso calc R 1 1 . .
    C C11 0.9656(4) -0.0587(3) 0.4568(3) 0.0440(9) Uani d . 1 1 . .
    C C14 0.9375(5) -0.1775(3) 0.5026(5) 0.0735(14) Uani d . 1 1 . .
    H H14A 0.9729 -0.177 0.5937 0.11 Uiso calc R 1 1 . .
    H H14B 0.9957 -0.2369 0.4755 0.11 Uiso calc R 1 1 . .
    H H14C 0.8256 -0.1957 0.4682 0.11 Uiso calc R 1 1 . .
    C C19 0.3794(6) -0.3030(4) 0.8319(4) 0.0722(13) Uani d . 1 1 . .
    H H19A 0.2924 -0.2864 0.7542 0.108 Uiso calc R 1 1 . .
    H H19B 0.34 -0.3444 0.8893 0.108 Uiso calc R 1 1 . .
    H H19C 0.4569 -0.3516 0.814 0.108 Uiso calc R 1 1 . .
    C C1 0.8158(4) 0.6794(3) 0.7858(3) 0.0380(8) Uani d . 1 1 . .
    H H1 0.7448 0.6984 0.705 0.046 Uiso calc R 1 1 . .
    C C12 1.1312(4) -0.0187(4) 0.5169(4) 0.0566(11) Uani d . 1 1 . .
    H H12A 1.1436 0.0581 0.484 0.085 Uiso calc R 1 1 . .
    H H12B 1.2012 -0.0749 0.499 0.085 Uiso calc R 1 1 . .
    H H12C 1.1573 -0.0133 0.6072 0.085 Uiso calc R 1 1 . .
    C C18 0.5965(5) -0.2123(4) 1.0045(4) 0.0658(12) Uani d . 1 1 . .
    H H18A 0.6712 -0.2602 0.9821 0.099 Uiso calc R 1 1 . .
    H H18B 0.5658 -0.2534 1.067 0.099 Uiso calc R 1 1 . .
    H H18C 0.6451 -0.1375 1.0386 0.099 Uiso calc R 1 1 . .
    C C20 0.3373(5) -0.1108(4) 0.9149(4) 0.0656(12) Uani d . 1 1 . .
    H H20A 0.3908 -0.0407 0.9584 0.098 Uiso calc R 1 1 . .
    H H20B 0.2886 -0.1516 0.9667 0.098 Uiso calc R 1 1 . .
    H H20C 0.2567 -0.0884 0.8357 0.098 Uiso calc R 1 1 . .
    C C13 0.9166(5) -0.0569(4) 0.3165(4) 0.0776(15) Uani d . 1 1 . .
    H H13A 0.8057 -0.0775 0.279 0.116 Uiso calc R 1 1 . .
    H H13B 0.9791 -0.1135 0.2904 0.116 Uiso calc R 1 1 . .
    H H13C 0.933 0.0215 0.2892 0.116 Uiso calc R 1 1 . .
loop_
    _atom_site_aniso_label
    _atom_site_aniso_U_11
    _atom_site_aniso_U_22
    _atom_site_aniso_U_33
    _atom_site_aniso_U_12
    _atom_site_aniso_U_13
    _atom_site_aniso_U_23
    O2 0.0374(12) 0.0399(14) 0.0433(13) 0.0053(11) 0.0224(10) 0.0003(11)
    N1 0.0382(15) 0.0331(17) 0.0403(16) -0.0034(14) 0.0067(12) -0.0002(13)
    O3 0.0732(17) 0.0544(16) 0.0345(13) -0.0248(14) 0.0262(12) -0.0158(12)
    O4 0.0505(13) 0.0322(13) 0.0355(12) -0.0114(11) 0.0213(10) 0.0007(10)
    N5 0.0300(13) 0.0248(14) 0.0315(13) -0.0036(12) 0.0151(11) -0.0047(10)
    N3 0.0432(15) 0.0378(17) 0.0291(14) 0.0000(14) -0.0020(12) 0.0014(12)
    N4 0.0437(16) 0.0287(16) 0.0354(15) -0.0019(14) 0.0015(13) 0.0022(12)
    C4 0.0378(18) 0.0237(17) 0.0341(17) 0.0005(15) 0.0044(14) 0.0039(14)
    C17 0.058(2) 0.043(2) 0.043(2) -0.012(2) 0.0311(18) 0.0024(16)
    C6 0.0325(16) 0.0212(16) 0.0337(17) 0.0046(14) 0.0112(13) 0.0041(13)
    C7 0.0296(16) 0.0232(17) 0.0307(16) 0.0021(14) 0.0107(13) -0.0003(13)
    C10 0.0341(16) 0.0273(18) 0.0374(18) -0.0035(15) 0.0150(14) 0.0013(14)
    C9 0.0305(15) 0.0227(17) 0.0354(17) -0.0017(14) 0.0136(13) 0.0010(13)
    N2 0.0302(12) 0.0239(15) 0.0259(13) 0.0025(12) 0.0061(10) 0.0020(11)
    C5 0.0308(15) 0.0259(17) 0.0280(15) -0.0020(14) 0.0118(13) -0.0014(13)
    C8 0.0284(15) 0.034(2) 0.0391(18) -0.0007(15) 0.0129(14) -0.0032(14)
    O1 0.0452(13) 0.0633(18) 0.0441(14) 0.0205(14) 0.0151(11) 0.0161(13)
    C16 0.0348(17) 0.0346(19) 0.0352(18) -0.0056(15) 0.0160(14) -0.0026(14)
    C15 0.0347(16) 0.0261(17) 0.0297(15) -0.0065(15) 0.0124(13) -0.0057(13)
    C2 0.051(2) 0.0250(18) 0.0391(19) -0.0054(17) 0.0077(16) 0.0046(15)
    C3 0.0398(18) 0.033(2) 0.0362(19) -0.0009(16) 0.0027(15) 0.0052(15)
    C11 0.041(2) 0.037(2) 0.063(2) 0.0023(17) 0.0302(18) -0.0075(17)
    C14 0.075(3) 0.035(2) 0.129(4) 0.000(2) 0.060(3) -0.011(3)
    C19 0.098(3) 0.058(3) 0.074(3) -0.034(3) 0.047(3) 0.001(2)
    C1 0.0471(18) 0.0270(19) 0.0316(17) -0.0006(17) 0.0039(14) 0.0083(14)
    C12 0.039(2) 0.054(3) 0.087(3) 0.006(2) 0.035(2) -0.001(2)
    C18 0.079(3) 0.077(3) 0.046(2) 0.002(3) 0.029(2) 0.019(2)
    C20 0.067(3) 0.082(3) 0.067(3) -0.006(3) 0.048(2) 0.005(2)
    C13 0.074(3) 0.106(4) 0.065(3) 0.016(3) 0.041(2) -0.023(3)
_geom_special_details
;
All e.s.d.'s (except the e.s.d. in the dihedral angle between two l.s. planes)
are estimated using the full covariance matrix. The cell e.s.d.'s are taken
into account individually in the estimation of e.s.d.'s in distances, angles
and torsion angles; correlations between e.s.d.'s in cell parameters are only
used when they are defined by crystal symmetry. An approximate (isotropic)
treatment of cell e.s.d.'s is used for estimating e.s.d.'s involving l.s.
planes.
;
loop_
    _geom_bond_atom_site_label_1
    _geom_bond_atom_site_label_2
    _geom_bond_site_symmetry_2
    _geom_bond_distance
    _geom_bond_publ_flag
    O2 C10 . 1.328(4) ?
    O2 C11 . 1.474(4) ?
    N1 C3 . 1.329(4) ?
    N1 C2 . 1.335(4) ?
    O3 C16 . 1.202(4) ?
    O4 C16 . 1.339(4) ?
    O4 C17 . 1.486(4) ?
    N5 C15 . 1.461(4) ?
    N5 C9 . 1.464(4) ?
    N5 C8 . 1.466(4) ?
    N3 N4 . 1.308(4) ?
    N3 N2 . 1.356(3) ?
    N4 C7 . 1.358(4) ?
    C4 C5 . 1.377(4) ?
    C4 C3 . 1.379(4) ?
    C4 H4 . 0.95 ?
    C17 C19 . 1.499(5) ?
    C17 C20 . 1.506(5) ?
    C17 C18 . 1.508(5) ?
    C6 N2 . 1.355(4) ?
    C6 C7 . 1.359(4) ?
    C6 H6 . 0.95 ?
    C7 C8 . 1.489(4) ?
    C10 O1 . 1.200(4) ?
    C10 C9 . 1.514(4) ?
    C9 H9A . 0.99 ?
    C9 H9B . 0.99 ?
    N2 C5 . 1.421(4) ?
    C5 C1 . 1.380(4) ?
    C8 H8A . 0.99 ?
    C8 H8B . 0.99 ?
    C16 C15 . 1.501(4) ?
    C15 H15A . 0.99 ?
    C15 H15B . 0.99 ?
    C2 C1 . 1.371(4) ?
    C2 H2 . 0.95 ?
    C3 H3 . 0.95 ?
    C11 C12 . 1.497(5) ?
    C11 C13 . 1.512(5) ?
    C11 C14 . 1.513(5) ?
    C14 H14A . 0.98 ?
    C14 H14B . 0.98 ?
    C14 H14C . 0.98 ?
    C19 H19A . 0.98 ?
    C19 H19B . 0.98 ?
    C19 H19C . 0.98 ?
    C1 H1 . 0.95 ?
    C12 H12A . 0.98 ?
    C12 H12B . 0.98 ?
    C12 H12C . 0.98 ?
    C18 H18A . 0.98 ?
    C18 H18B . 0.98 ?
    C18 H18C . 0.98 ?
    C20 H20A . 0.98 ?
    C20 H20B . 0.98 ?
    C20 H20C . 0.98 ?
    C13 H13A . 0.98 ?
    C13 H13B . 0.98 ?
    C13 H13C . 0.98 ?
loop_
    _geom_angle_atom_site_label_1
    _geom_angle_atom_site_label_2
    _geom_angle_atom_site_label_3
    _geom_angle_site_symmetry_1
    _geom_angle_site_symmetry_3
    _geom_angle
    _geom_angle_publ_flag
    C10 O2 C11 . . 121.7(2) ?
    C3 N1 C2 . . 115.8(3) ?
    C16 O4 C17 . . 122.2(2) ?
    C15 N5 C9 . . 110.9(2) ?
    C15 N5 C8 . . 109.0(2) ?
    C9 N5 C8 . . 109.5(2) ?
    N4 N3 N2 . . 106.8(2) ?
    N3 N4 C7 . . 109.6(2) ?
    C5 C4 C3 . . 117.9(3) ?
    C5 C4 H4 . . 121 ?
    C3 C4 H4 . . 121 ?
    O4 C17 C19 . . 101.9(3) ?
    O4 C17 C20 . . 109.6(3) ?
    C19 C17 C20 . . 111.3(3) ?
    O4 C17 C18 . . 109.4(3) ?
    C19 C17 C18 . . 111.2(3) ?
    C20 C17 C18 . . 112.8(3) ?
    N2 C6 C7 . . 105.3(3) ?
    N2 C6 H6 . . 127.4 ?
    C7 C6 H6 . . 127.4 ?
    N4 C7 C6 . . 108.2(3) ?
    N4 C7 C8 . . 121.8(3) ?
    C6 C7 C8 . . 130.0(3) ?
    O1 C10 O2 . . 126.3(3) ?
    O1 C10 C9 . . 124.6(3) ?
    O2 C10 C9 . . 109.1(2) ?
    N5 C9 C10 . . 112.8(2) ?
    N5 C9 H9A . . 109 ?
    C10 C9 H9A . . 109 ?
    N5 C9 H9B . . 109 ?
    C10 C9 H9B . . 109 ?
    H9A C9 H9B . . 107.8 ?
    C6 N2 N3 . . 110.1(3) ?
    C6 N2 C5 . . 129.3(2) ?
    N3 N2 C5 . . 120.5(2) ?
    C4 C5 C1 . . 119.4(3) ?
    C4 C5 N2 . . 120.3(3) ?
    C1 C5 N2 . . 120.3(3) ?
    N5 C8 C7 . . 112.6(2) ?
    N5 C8 H8A . . 109.1 ?
    C7 C8 H8A . . 109.1 ?
    N5 C8 H8B . . 109.1 ?
    C7 C8 H8B . . 109.1 ?
    H8A C8 H8B . . 107.8 ?
    O3 C16 O4 . . 125.4(3) ?
    O3 C16 C15 . . 125.8(3) ?
    O4 C16 C15 . . 108.8(2) ?
    N5 C15 C16 . . 113.2(2) ?
    N5 C15 H15A . . 108.9 ?
    C16 C15 H15A . . 108.9 ?
    N5 C15 H15B . . 108.9 ?
    C16 C15 H15B . . 108.9 ?
    H15A C15 H15B . . 107.8 ?
    N1 C2 C1 . . 125.0(3) ?
    N1 C2 H2 . . 117.5 ?
    C1 C2 H2 . . 117.5 ?
    N1 C3 C4 . . 124.4(3) ?
    N1 C3 H3 . . 117.8 ?
    C4 C3 H3 . . 117.8 ?
    O2 C11 C12 . . 110.5(3) ?
    O2 C11 C13 . . 101.8(3) ?
    C12 C11 C13 . . 110.8(3) ?
    O2 C11 C14 . . 109.4(3) ?
    C12 C11 C14 . . 112.6(3) ?
    C13 C11 C14 . . 111.1(4) ?
    C11 C14 H14A . . 109.5 ?
    C11 C14 H14B . . 109.5 ?
    H14A C14 H14B . . 109.5 ?
    C11 C14 H14C . . 109.5 ?
    H14A C14 H14C . . 109.5 ?
    H14B C14 H14C . . 109.5 ?
    C17 C19 H19A . . 109.5 ?
    C17 C19 H19B . . 109.5 ?
    H19A C19 H19B . . 109.5 ?
    C17 C19 H19C . . 109.5 ?
    H19A C19 H19C . . 109.5 ?
    H19B C19 H19C . . 109.5 ?
    C2 C1 C5 . . 117.5(3) ?
    C2 C1 H1 . . 121.2 ?
    C5 C1 H1 . . 121.2 ?
    C11 C12 H12A . . 109.5 ?
    C11 C12 H12B . . 109.5 ?
    H12A C12 H12B . . 109.5 ?
    C11 C12 H12C . . 109.5 ?
    H12A C12 H12C . . 109.5 ?
    H12B C12 H12C . . 109.5 ?
    C17 C18 H18A . . 109.5 ?
    C17 C18 H18B . . 109.5 ?
    H18A C18 H18B . . 109.5 ?
    C17 C18 H18C . . 109.5 ?
    H18A C18 H18C . . 109.5 ?
    H18B C18 H18C . . 109.5 ?
    C17 C20 H20A . . 109.5 ?
    C17 C20 H20B . . 109.5 ?
    H20A C20 H20B . . 109.5 ?
    C17 C20 H20C . . 109.5 ?
    H20A C20 H20C . . 109.5 ?
    H20B C20 H20C . . 109.5 ?
    C11 C13 H13A . . 109.5 ?
    C11 C13 H13B . . 109.5 ?
    H13A C13 H13B . . 109.5 ?
    C11 C13 H13C . . 109.5 ?
    H13A C13 H13C . . 109.5 ?
    H13B C13 H13C . . 109.5 ?
loop_
    _geom_hbond_atom_site_label_D
    _geom_hbond_atom_site_label_H
    _geom_hbond_atom_site_label_A
    _geom_hbond_site_symmetry_A
    _geom_hbond_distance_DH
    _geom_hbond_distance_HA
    _geom_hbond_distance_DA
    _geom_hbond_angle_DHA
    C2 H2 O1 1_565 0.95 2.54 3.443(4) 160
    C6 H6 N1 2_747 0.95 2.31 3.252(4) 173
    C9 H9B N3 2_646 0.99 2.50 3.449(4) 160
    C18 H18A Cg1 1_545 0.98 2.91 3.864(4) 166
_iucr_refine_instructions_details
;
TITL LH20m in P2(1)
CELL  0.71073   9.1568  11.4452  11.4928   90.000  110.840   90.000
ZERR     2.00   0.0008   0.0010   0.0011    0.000    0.004    0.000
LATT  -1
SYMM  - X, 1/2 + Y, - Z
SFAC  C    H    N    O
UNIT  40   58   10   8
MERG   3
OMIT     0   0   1
OMIT     1   0   0
MPLA C1 C2 N1 C3 C4 C5
MPLA C6 C7 N2 N3 N4
EQIV $1 x,1+y,z
EQIV $2 2-x,-0.5+y,2-z
EQIV $3 1-x,-0.5+y,1-z
HTAB C2 O1_$1
HTAB C6 N1_$2
HTAB C9 N3_$3
FMAP   2
PLAN   20
ACTA
HTAB    2.00000
BOND   $H
L.S.   4
TEMP   -80.00
WGHT    0.046700
FVAR       0.48546
O2    4    0.857394    0.026956    0.477941    11.00000    0.03737    0.03987 =
         0.04331    0.00027    0.02239    0.00527
N1    3    1.019442    0.741752    0.973027    11.00000    0.03825    0.03306 =
         0.04035   -0.00022    0.00665   -0.00341
O3    4    0.605476    0.026638    0.892733    11.00000    0.07323    0.05438 =
         0.03446   -0.01581    0.02616   -0.02481
O4    4    0.502441   -0.139659    0.790540    11.00000    0.05055    0.03218 =
         0.03553    0.00068    0.02131   -0.01142
N5    3    0.657158    0.111466    0.681683    11.00000    0.03000    0.02484 =
         0.03147   -0.00470    0.01508   -0.00361
N3    3    0.599267    0.506826    0.657658    11.00000    0.04319    0.03777 =
         0.02914    0.00142   -0.00195    0.00001
N4    3    0.525069    0.409245    0.615069    11.00000    0.04375    0.02869 =
         0.03534    0.00220    0.00151   -0.00191
C4    1    0.927414    0.544147    0.951045    11.00000    0.03783    0.02373 =
         0.03414    0.00386    0.00439    0.00053
AFIX  43
H4    2    0.934629    0.468164    0.985924    11.00000   -1.20000
AFIX   0
C17   1    0.453885   -0.190444    0.890109    11.00000    0.05771    0.04284 =
         0.04292    0.00237    0.03108   -0.01213
C6    1    0.720660    0.363508    0.786202    11.00000    0.03249    0.02116 =
         0.03369    0.00411    0.01122    0.00458
AFIX  43
H6    2    0.792654    0.321635    0.853726    11.00000   -1.20000
AFIX   0
C7    1    0.596194    0.319685    0.691777    11.00000    0.02958    0.02318 =
         0.03072   -0.00033    0.01070    0.00212
C10   1    0.850053    0.043842    0.590063    11.00000    0.03415    0.02729 =
         0.03737    0.00132    0.01499   -0.00352
C9    1    0.714552    0.124482    0.578676    11.00000    0.03046    0.02273 =
         0.03542    0.00096    0.01364   -0.00173
AFIX  23
H9A   2    0.748051    0.206363    0.575969    11.00000   -1.20000
H9B   2    0.628087    0.108073    0.499322    11.00000   -1.20000
AFIX   0
N2    3    0.720054    0.479698    0.763391    11.00000    0.03021    0.02395 =
         0.02592    0.00202    0.00613    0.00252
C5    1    0.821793    0.568354    0.834009    11.00000    0.03084    0.02588 =
         0.02799   -0.00139    0.01181   -0.00201
C8    1    0.534468    0.198124    0.668995    11.00000    0.02841    0.03370 =
         0.03909   -0.00323    0.01291   -0.00069
AFIX  23
H8A   2    0.482277    0.179422    0.728787    11.00000   -1.20000
H8B   2    0.455108    0.193144    0.584021    11.00000   -1.20000
AFIX   0
O1    4    0.935833    0.002499    0.685985    11.00000    0.04520    0.06335 =
         0.04413    0.01607    0.01508    0.02047
C16   1    0.570306   -0.034557    0.801879    11.00000    0.03483    0.03460 =
         0.03521   -0.00257    0.01599   -0.00565
C15   1    0.593041   -0.005372    0.682123    11.00000    0.03471    0.02614 =
         0.02971   -0.00568    0.01241   -0.00650
AFIX  23
H15A  2    0.664394   -0.063588    0.667188    11.00000   -1.20000
H15B  2    0.491225   -0.011311    0.612797    11.00000   -1.20000
AFIX   0
C2    1    0.916144    0.761333    0.858868    11.00000    0.05144    0.02499 =
         0.03906    0.00455    0.00771   -0.00544
AFIX  43
H2    2    0.911861    0.837844    0.825764    11.00000   -1.20000
AFIX   0
C3    1    1.022406    0.633660    1.016054    11.00000    0.03979    0.03306 =
         0.03624    0.00519    0.00271   -0.00088
AFIX  43
H3    2    1.094787    0.616938    1.096991    11.00000   -1.20000
AFIX   0
C11   1    0.965563   -0.058711    0.456769    11.00000    0.04128    0.03678 =
         0.06344   -0.00750    0.03020    0.00232
C14   1    0.937453   -0.177538    0.502603    11.00000    0.07539    0.03537 =
         0.12926   -0.01098    0.06044    0.00025
AFIX 137
H14A  2    0.972878   -0.176960    0.593731    11.00000   -1.50000
H14B  2    0.995672   -0.236887    0.475532    11.00000   -1.50000
H14C  2    0.825607   -0.195722    0.468230    11.00000   -1.50000
AFIX   0
C19   1    0.379352   -0.302965    0.831857    11.00000    0.09828    0.05794 =
         0.07402    0.00137    0.04749   -0.03375
AFIX 137
H19A  2    0.292446   -0.286369    0.754211    11.00000   -1.50000
H19B  2    0.340006   -0.344443    0.889309    11.00000   -1.50000
H19C  2    0.456880   -0.351639    0.813971    11.00000   -1.50000
AFIX   0
C1    1    0.815832    0.679420    0.785837    11.00000    0.04707    0.02706 =
         0.03159    0.00829    0.00391   -0.00056
AFIX  43
H1    2    0.744833    0.698409    0.705047    11.00000   -1.20000
AFIX   0
C12   1    1.131207   -0.018731    0.516922    11.00000    0.03909    0.05432 =
         0.08671   -0.00080    0.03518    0.00564
AFIX 137
H12A  2    1.143583    0.058128    0.483992    11.00000   -1.50000
H12B  2    1.201200   -0.074889    0.498983    11.00000   -1.50000
H12C  2    1.157257   -0.013265    0.607162    11.00000   -1.50000
AFIX   0
C18   1    0.596487   -0.212297    1.004454    11.00000    0.07931    0.07717 =
         0.04619    0.01895    0.02865    0.00206
AFIX 137
H18A  2    0.671235   -0.260212    0.982093    11.00000   -1.50000
H18B  2    0.565783   -0.253363    1.066997    11.00000   -1.50000
H18C  2    0.645125   -0.137520    1.038589    11.00000   -1.50000
AFIX   0
C20   1    0.337316   -0.110829    0.914900    11.00000    0.06709    0.08201 =
         0.06725    0.00527    0.04780   -0.00648
AFIX 137
H20A  2    0.390781   -0.040662    0.958402    11.00000   -1.50000
H20B  2    0.288570   -0.151617    0.966685    11.00000   -1.50000
H20C  2    0.256727   -0.088389    0.835747    11.00000   -1.50000
AFIX   0
C13   1    0.916550   -0.056902    0.316499    11.00000    0.07445    0.10624 =
         0.06506   -0.02329    0.04068    0.01560
AFIX 137
H13A  2    0.805705   -0.077536    0.279035    11.00000   -1.50000
H13B  2    0.979143   -0.113492    0.290390    11.00000   -1.50000
H13C  2    0.933032    0.021495    0.289152    11.00000   -1.50000
HKLF    4
REM  LH20m in P2(1)
REM R1 =  0.0585 for   1947 Fo > 4sig(Fo)  and  0.1306 for all   3530 data
REM    268 parameters refined using      1 restraints
END
WGHT      0.0466      0.0000
REM Highest difference peak  0.175,  deepest hole -0.178,  1-sigma level  0.042
Q1    1   0.8925  0.4436  1.0738  11.00000  0.05    0.17
Q2    1   0.5702  0.3436  0.5472  11.00000  0.05    0.17
Q3    1   0.9985 -0.1810  0.6845  11.00000  0.05    0.17
Q4    1   0.7299  0.7818  0.5828  11.00000  0.05    0.16
Q5    1   0.7725  0.5026  0.9204  11.00000  0.05    0.15
Q6    1   0.6550  0.4983  0.7306  11.00000  0.05    0.15
Q7    1   1.0036 -0.2458  0.4164  11.00000  0.05    0.15
Q8    1   0.7655 -0.1010  0.5994  11.00000  0.05    0.15
Q9    1   0.3704 -0.3887  0.9830  11.00000  0.05    0.15
Q10   1   1.0721  0.1228  0.6179  11.00000  0.05    0.15
Q11   1   0.8640  0.3705  0.8806  11.00000  0.05    0.15
Q12   1   0.8399 -0.2388  0.9680  11.00000  0.05    0.15
Q13   1   0.4155 -0.3053  0.7568  11.00000  0.05    0.14
Q14   1   0.6781  0.2562  0.6394  11.00000  0.05    0.14
Q15   1   0.6538  0.6603  0.7309  11.00000  0.05    0.14
Q16   1   0.8536  0.5732  0.9027  11.00000  0.05    0.14
Q17   1   0.3818 -0.0611  0.6549  11.00000  0.05    0.14
Q18   1   1.1202  0.5559  1.1458  11.00000  0.05    0.14
Q19   1   0.3750 -0.1440  0.7687  11.00000  0.05    0.14
Q20   1   1.2036  0.5031  1.1432  11.00000  0.05    0.14
;
