# Supplementary material for: Di-tert-butyl N-{[1-(pyridin-4-yl)-1H-1,2,3-triazol-4-yl]methyl}iminodiacetate
Source: Acta Crystallogr Sect E Struct Rep Online. 2012 Oct 20;68(Pt 11):o3162. doi: 10.1107/S1600536812042596 (PMC3515257; doi:10.1107/S1600536812042596)
Supplement: Supplementary file 2 [file e-68-o3162-Isup2.hkl]

# 
# h,k,l, Fc-squared, Fo-squared, sigma(Fo-squared) and status flag 
# 
data_I
_shelx_title ' LH20m in P2(1)' 
_shelx_refln_list_code          4 
_shelx_F_calc_maximum       66.13 
_exptl_crystal_F_000       432.00 
_reflns_d_resolution_high  0.6985 
 
loop_ 
 _symmetry_equiv_pos_as_xyz 
 'x, y, z' 
 '-x, y+1/2, -z' 
 
_cell_length_a     9.1568 
_cell_length_b    11.4452 
_cell_length_c    11.4928 
_cell_angle_alpha  90.000 
_cell_angle_beta  110.840 
_cell_angle_gamma  90.000 
 
_shelx_F_squared_multiplier     1.000 
 
loop_ 
 _refln_index_h 
 _refln_index_k 
 _refln_index_l 
 _refln_F_squared_calc 
 _refln_F_squared_meas 
 _refln_F_squared_sigma 
 _refln_observed_status 
   3   0   0       43.43       44.44      2.94 o 
   4   0   0      197.26      191.80      5.79 o 
   5   0   0        1.69        4.06      2.75 o 
   6   0   0        4.01       37.19      4.38 o 
   7   0   0       52.42       71.59      4.19 o 
   8   0   0        4.81       10.54      3.47 o 
   9   0   0      130.37      135.99     11.12 o 
  10   0   0        0.63        2.84      3.99 o 
   3   1   0     2025.72     1892.08     18.82 o 
   4   1   0      134.86      140.65      3.67 o 
   5   1   0        7.10        8.25      1.55 o 
   6   1   0      160.94      169.15      4.99 o 
   7   1   0       23.99       22.34      2.20 o 
   8   1   0       22.38       20.98      3.44 o 
   9   1   0       77.68       85.53     11.31 o 
  10   1   0       36.13       34.07      8.19 o 
   3   2   0      124.67      118.04      3.03 o 
   4   2   0     1121.17     1082.33     15.06 o 
   5   2   0      185.10      187.86      7.05 o 
   6   2   0      123.20      130.36      6.02 o 
   7   2   0       57.54       51.25      4.79 o 
   8   2   0        6.05        4.00      3.37 o 
   9   2   0       47.21       41.72      5.91 o 
  10   2   0       13.32       17.18      6.88 o 
  11   2   0       20.55       31.57      9.59 o 
   1   3   0     1050.75      998.78     13.64 o 
   2   3   0      219.98      231.40      5.33 o 
   3   3   0      142.85      151.13      6.62 o 
   4   3   0      426.49      449.49      7.96 o 
   5   3   0      115.15      120.59      4.57 o 
   6   3   0      121.97      138.07      5.34 o 
   7   3   0        7.66        6.16      3.25 o 
   8   3   0       17.84       11.85      4.57 o 
   9   3   0       16.94       21.22      5.11 o 
  10   3   0        5.50       12.22      6.99 o 
  11   3   0        9.00        1.78      8.91 o 
  12   3   0        3.23       17.40      9.97 o 
   0   4   0     1345.10     1236.90     19.71 o 
   1   4   0      756.82      786.67      9.52 o 
   2   4   0      368.56      381.06      6.91 o 
   3   4   0       49.38       49.28      4.11 o 
   4   4   0     1058.74     1059.96     19.07 o 
   5   4   0      211.04      205.10      5.99 o 
   6   4   0      319.72      317.99      8.91 o 
   7   4   0       57.39       65.76      6.61 o 
   8   4   0        1.51        7.12      3.95 o 
   9   4   0       23.45       14.45      6.91 o 
  10   4   0        0.28       -7.49      7.49 o 
  11   4   0       11.65        5.67      7.91 o 
   1   5   0       89.26      101.16      3.22 o 
   2   5   0      207.19      213.04      5.74 o 
   3   5   0      454.85      454.25      8.95 o 
   4   5   0      122.91      126.46      7.80 o 
   5   5   0      157.08      149.07      7.22 o 
   6   5   0       21.85       13.18      3.71 o 
   7   5   0        7.32        7.51      5.12 o 
   8   5   0       10.23        5.61      4.14 o 
   9   5   0       49.99       47.84      7.21 o 
  10   5   0        9.37       15.50      8.15 o 
  11   5   0        1.44        4.00      7.91 o 
   0   6   0     1013.38     1077.99     18.80 o 
   1   6   0      307.34      339.19      5.88 o 
   2   6   0        7.53        6.53      2.62 o 
   3   6   0      490.17      539.30     14.12 o 
   4   6   0       84.92       86.95      4.73 o 
   5   6   0       22.10       20.19      3.92 o 
   6   6   0      203.71      232.48     12.69 o 
   7   6   0       47.70       51.37      5.87 o 
   8   6   0        6.34       12.69      4.75 o 
   9   6   0       54.93       48.60      6.64 o 
  10   6   0        6.74       11.26      7.69 o 
  11   6   0        6.61        6.69      8.53 o 
   1   7   0        6.25        5.95      2.00 o 
   2   7   0       32.00       29.60      3.15 o 
   3   7   0       16.64       24.11      3.50 o 
   4   7   0      164.65      175.21      7.15 o 
   5   7   0       45.28       48.91      5.04 o 
   6   7   0       73.11       89.04     11.68 o 
   7   7   0       92.73      103.97      7.80 o 
   8   7   0       19.40       37.42      7.90 o 
   9   7   0        5.38        7.78      5.19 o 
  10   7   0        0.68        0.53     13.94 o 
   0   8   0       93.32      102.82      6.63 o 
   1   8   0       48.22       50.50      3.42 o 
   2   8   0       24.05       25.30      4.36 o 
   3   8   0      366.00      377.84     10.74 o 
   4   8   0       74.47       81.70     11.59 o 
   5   8   0       65.76       60.96      7.47 o 
   6   8   0        0.97        0.24      3.67 o 
   7   8   0        8.09       -0.46      4.10 o 
   8   8   0       31.49       29.04      5.90 o 
   9   8   0        1.65        1.95      6.06 o 
  10   8   0        5.00       10.74     12.14 o 
   1   9   0      215.40      221.60      6.83 o 
   2   9   0      155.74      169.80      9.68 o 
   3   9   0      132.18      125.42     12.06 o 
   4   9   0       60.85       50.22      7.02 o 
   5   9   0       44.04       50.39      7.58 o 
   6   9   0       25.61       28.47      5.31 o 
   7   9   0        2.73        4.87      4.54 o 
   8   9   0      110.70      117.61     11.79 o 
   9   9   0       21.31       18.14     11.24 o 
  10   9   0        3.06        7.00     12.52 o 
   0  10   0       41.12       39.71      6.57 o 
   1  10   0      347.41      354.13      9.83 o 
   2  10   0       73.57       78.27     11.12 o 
   3  10   0       81.83       85.63     14.58 o 
   4  10   0       34.21       25.92      8.22 o 
   5  10   0       14.85       17.85      8.09 o 
   6  10   0        4.09       -1.91      4.63 o 
   7  10   0        4.27        8.60      8.42 o 
   8  10   0        3.01        4.68      9.41 o 
   9  10   0        1.42       22.02     11.39 o 
   1  11   0      225.44      193.04      9.98 o 
   2  11   0        6.73        2.32      8.06 o 
   3  11   0       17.85       13.74      8.10 o 
   4  11   0       77.71       76.50     11.39 o 
   5  11   0        4.32        8.19      8.12 o 
   6  11   0       12.40       24.26     10.11 o 
   7  11   0       19.89       24.73     10.67 o 
   8  11   0       11.66       24.18     11.02 o 
   9  11   0       11.33        9.64     10.99 o 
   0  12   0       17.02       12.90      7.89 o 
   1  12   0        4.29       14.72      4.92 o 
   2  12   0        8.99       -2.63      8.70 o 
   3  12   0        1.46        1.22      6.93 o 
   4  12   0        4.15        4.87      7.68 o 
   5  12   0       33.46       27.02     16.32 o 
   6  12   0        7.42       -0.11      9.15 o 
   7  12   0       18.57       18.02     11.41 o 
   8  12   0        2.65       -9.48     26.03 o 
   1  13   0       13.28       21.34     18.29 o 
   2  13   0        9.29        8.06      9.67 o 
   3  13   0       11.86       -8.40      8.40 o 
   4  13   0       10.92       15.91     12.69 o 
   5  13   0       19.66       19.24     10.39 o 
   6  13   0        7.24       -1.05      9.30 o 
   7  13   0        1.73        8.80     11.37 o 
   0  14   0       63.27       83.42     12.01 o 
   1  14   0        6.76       13.20      9.25 o 
   2  14   0        1.72       -2.04      9.38 o 
   3  14   0        1.76        5.30     10.95 o 
   4  14   0       18.79        8.74     11.75 o 
   5  14   0       17.30       47.40     16.80 o 
   6  14   0        1.34        4.31     11.01 o 
   1  15   0        3.77       22.28     10.69 o 
   2  15   0       37.64       31.02     13.45 o 
   3  15   0        1.42       21.89     13.03 o 
   4  15   0       12.09       21.30     14.64 o 
   1  16   0        1.85       10.35     10.74 o 
   2  16   0        7.47       27.79     13.66 o 
 -10   0   1        4.90       -1.02      5.05 o 
  -9   0   1        6.03       -1.23      5.56 o 
  -8   0   1       21.92       17.00      4.15 o 
  -7   0   1       40.14       37.98      7.24 o 
  -6   0   1       31.57       35.37      3.29 o 
  -5   0   1      816.81      740.14     12.19 o 
  -4   0   1        0.14        0.71      1.61 o 
  -3   0   1     3179.88     3054.79     39.13 o 
   2   0   1     1060.55     1033.82     16.28 o 
   3   0   1       97.17       86.67      6.43 o 
   4   0   1      287.63      280.00      8.54 o 
   5   0   1        6.70        5.70      2.64 o 
   6   0   1        1.20        0.11      2.45 o 
   7   0   1       31.43       32.24      4.90 o 
   8   0   1      109.33      100.65      7.44 o 
   9   0   1       66.03       65.09      5.42 o 
 -11   1   1       52.99       47.48      8.78 o 
 -10   1   1       63.20       44.38      9.12 o 
  -9   1   1       34.38       45.40      8.42 o 
  -8   1   1        2.56        1.22      1.92 o 
  -7   1   1       11.60       11.51      1.79 o 
  -6   1   1      182.20      194.69      4.51 o 
  -5   1   1      115.41      111.18      3.93 o 
  -4   1   1      314.86      330.97      8.83 o 
  -3   1   1      105.20      104.49      4.75 o 
  -1   1   1       31.63       22.75      4.16 o 
   2   1   1       39.77       39.46      1.94 o 
   3   1   1      231.23      232.13      4.02 o 
   4   1   1      831.17      819.03     10.25 o 
   5   1   1       18.77       15.96      1.81 o 
   6   1   1       23.80       25.39      2.02 o 
   7   1   1      195.96      179.67      6.97 o 
   8   1   1       18.24       11.85      3.67 o 
   9   1   1       31.31       28.86      5.02 o 
  10   1   1        7.43       11.37      5.88 o 
 -12   2   1        4.00        3.56      7.85 o 
 -11   2   1       10.20        3.10      7.60 o 
 -10   2   1        3.73        3.01      7.21 o 
  -9   2   1        6.59       -3.05      8.74 o 
  -8   2   1       35.02       33.37      3.56 o 
  -7   2   1      154.57      149.65      6.33 o 
  -6   2   1       34.96       35.79      3.79 o 
  -5   2   1        8.41        9.04      2.04 o 
  -4   2   1      113.31      104.77      3.85 o 
  -3   2   1      862.20      821.31     10.52 o 
   2   2   1      592.90      544.07      8.67 o 
   3   2   1       70.11       66.09      2.75 o 
   4   2   1      164.76      163.43      6.12 o 
   5   2   1      344.91      368.71      7.19 o 
   6   2   1      121.28      127.89      5.49 o 
   7   2   1      161.33      170.82     11.39 o 
   8   2   1      156.82      146.33      8.88 o 
   9   2   1        6.97       11.67      4.71 o 
  10   2   1        4.06        6.25      5.98 o 
  11   2   1       17.85       24.61      8.49 o 
 -12   3   1        2.01        5.01      9.25 o 
 -11   3   1       13.66       23.04     10.18 o 
 -10   3   1       13.15       14.55      9.04 o 
  -9   3   1        6.57        3.89      4.48 o 
  -8   3   1        5.81        8.53      3.73 o 
  -7   3   1       41.06       38.01      4.44 o 
  -6   3   1      108.24      114.03      4.90 o 
  -5   3   1      550.82      561.02     10.55 o 
  -4   3   1      261.14      265.64      5.34 o 
  -3   3   1      455.28      459.21      7.75 o 
  -2   3   1      376.07      338.57      5.21 o 
  -1   3   1      509.98      471.99      6.20 o 
   0   3   1      703.30      680.99      8.15 o 
   1   3   1      161.37      158.68      3.27 o 
   2   3   1     1136.84     1129.93     19.24 o 
   3   3   1      385.71      410.93      9.84 o 
   4   3   1      406.91      425.75     10.76 o 
   5   3   1      314.08      311.98      7.06 o 
   6   3   1      196.66      196.21      6.33 o 
   7   3   1       21.44       19.82      4.20 o 
   8   3   1       48.55       52.84      8.64 o 
   9   3   1       13.75       10.36      4.85 o 
  10   3   1        0.09       -2.39      6.11 o 
  11   3   1        4.58       -4.03      6.59 o 
 -12   4   1        6.83       16.25     11.63 o 
 -11   4   1        7.23       17.61     10.10 o 
 -10   4   1        7.17       15.67      7.77 o 
  -9   4   1       26.37       19.71      7.55 o 
  -8   4   1        3.84        0.91      3.60 o 
  -7   4   1      202.23      231.41      9.82 o 
  -6   4   1       31.76       25.34      3.17 o 
  -5   4   1      225.83      219.29      6.11 o 
  -4   4   1      384.43      409.25      7.57 o 
  -3   4   1     1631.99     1657.59     23.59 o 
  -2   4   1      376.09      337.77      5.61 o 
  -1   4   1       21.26       24.47      2.13 o 
   0   4   1      190.99      194.15      3.95 o 
   1   4   1     1122.31     1067.70     14.58 o 
   2   4   1      215.69      217.96      6.60 o 
   3   4   1      304.56      327.22     10.36 o 
   4   4   1       96.44       98.54      6.64 o 
   5   4   1       83.73       86.05      4.30 o 
   6   4   1      221.36      239.23      9.40 o 
   7   4   1        4.23       -0.32      3.20 o 
   8   4   1       65.48       61.40      6.24 o 
   9   4   1       23.94       25.45      5.73 o 
  10   4   1        2.86        0.97      7.03 o 
  11   4   1       22.85       21.28      9.08 o 
 -11   5   1       23.68       44.47     14.00 o 
 -10   5   1       16.51       20.31      9.02 o 
  -9   5   1       12.18        9.59      5.24 o 
  -8   5   1       45.86       46.14      5.52 o 
  -7   5   1       44.75       40.48      5.54 o 
  -6   5   1       89.69       78.53      5.82 o 
  -5   5   1      125.32      120.61      5.22 o 
  -4   5   1       20.12       21.14      2.42 o 
  -3   5   1      258.61      272.85      6.87 o 
  -2   5   1     3399.96     3520.68     36.49 o 
  -1   5   1       94.37       93.49      3.14 o 
   0   5   1        1.37        2.36      1.59 o 
   1   5   1      514.95      515.89     10.00 o 
   2   5   1      163.53      180.24      8.12 o 
   3   5   1      563.92      563.10     15.27 o 
   4   5   1      183.79      196.52      9.26 o 
   5   5   1      139.21      135.93      7.22 o 
   6   5   1      118.04      111.54      7.01 o 
   7   5   1       53.41       53.04      5.72 o 
   8   5   1       15.49       13.87      4.75 o 
   9   5   1        2.53        5.68      4.97 o 
  10   5   1        0.56        9.10      7.75 o 
  11   5   1        3.01        7.49      8.47 o 
 -11   6   1       13.52       12.39     12.73 o 
 -10   6   1        2.19       -5.65      9.74 o 
  -9   6   1        4.20        8.26      4.82 o 
  -8   6   1       59.43       56.27      6.30 o 
  -7   6   1       60.58       69.59      8.18 o 
  -6   6   1       48.05       49.34      5.05 o 
  -5   6   1       34.49       29.37      4.13 o 
  -4   6   1      141.10      151.51      6.54 o 
  -3   6   1      376.49      380.14      8.49 o 
  -2   6   1      221.14      228.54      4.55 o 
  -1   6   1        9.72        7.14      1.78 o 
   0   6   1      236.62      224.07      4.56 o 
   1   6   1      949.97      977.38     12.07 o 
   2   6   1      376.76      407.20      8.72 o 
   3   6   1      258.34      279.10      7.72 o 
   4   6   1      103.94      111.77      7.94 o 
   5   6   1      123.31      129.15      7.29 o 
   6   6   1        3.19       -0.75      4.35 o 
   7   6   1       83.50       78.02      6.85 o 
   8   6   1       44.03       40.15      6.06 o 
   9   6   1       32.15       39.77      6.89 o 
  10   6   1       23.25       23.56      9.15 o 
  11   6   1        0.24       -4.45      8.04 o 
 -11   7   1        9.35        9.72     12.14 o 
 -10   7   1       17.30       27.37     14.38 o 
  -9   7   1       15.21       21.66      5.67 o 
  -8   7   1       30.72       34.83      5.79 o 
  -7   7   1      113.97      121.43      8.12 o 
  -6   7   1       31.16       32.38      4.74 o 
  -5   7   1      103.81       83.86      6.25 o 
  -4   7   1        1.11        4.83      2.40 o 
  -3   7   1       70.82       77.52      4.94 o 
  -2   7   1      388.49      382.04      7.47 o 
  -1   7   1       52.59       53.65      3.43 o 
   0   7   1      170.31      171.82      4.56 o 
   1   7   1       11.45       12.67      1.97 o 
   2   7   1      420.73      420.47     13.30 o 
   3   7   1        8.08        6.92      2.84 o 
   4   7   1       32.02       31.96      5.42 o 
   5   7   1       19.74       17.28      5.29 o 
   6   7   1       46.75       47.64      5.72 o 
   7   7   1       12.47       14.50      4.73 o 
   8   7   1        1.18       -3.77      4.41 o 
   9   7   1       23.45       29.57      7.04 o 
  10   7   1        3.38        6.86      7.93 o 
 -10   8   1        4.12       16.80     13.03 o 
  -9   8   1        3.34       -1.51      8.62 o 
  -8   8   1       21.56       30.47      5.74 o 
  -7   8   1       67.29       66.97      6.79 o 
  -6   8   1       11.26       12.13      4.15 o 
  -5   8   1       43.19       46.76      7.78 o 
  -4   8   1      459.11      434.65     14.19 o 
  -3   8   1      362.79      344.26     11.71 o 
  -2   8   1      112.25      122.73      6.29 o 
  -1   8   1      389.67      399.86      9.40 o 
   0   8   1       19.87       33.61      4.17 o 
   1   8   1       47.93       50.94      3.20 o 
   2   8   1      386.55      398.01     13.05 o 
   3   8   1       17.17       10.45      4.61 o 
   4   8   1       30.87       22.34      7.24 o 
   5   8   1       24.23       12.56      7.28 o 
   6   8   1      117.36      122.87      8.33 o 
   7   8   1       31.90       16.26      5.29 o 
   8   8   1        1.62        6.18      5.04 o 
   9   8   1        4.10        4.32      6.70 o 
  10   8   1        0.86       -7.81     11.03 o 
 -10   9   1        0.82       -4.36      9.67 o 
  -9   9   1       17.30       19.62      9.85 o 
  -8   9   1       24.84       26.24     10.02 o 
  -7   9   1       50.44       58.38     12.14 o 
  -6   9   1       35.03       38.24      6.40 o 
  -5   9   1        5.48       10.48      5.60 o 
  -4   9   1       42.46       48.39      9.09 o 
  -3   9   1      146.18      150.25     12.76 o 
  -2   9   1      167.87      168.30      5.71 o 
  -1   9   1      144.30      158.29      8.58 o 
   0   9   1      138.88      146.86      6.71 o 
   1   9   1       60.96       55.35      3.75 o 
   2   9   1      832.88      810.13     21.56 o 
   3   9   1      135.04      137.97      9.99 o 
   4   9   1       20.03       19.26      7.40 o 
   5   9   1       32.49       25.52      7.01 o 
   6   9   1       49.48       61.78      6.69 o 
   7   9   1       39.20       39.49      6.41 o 
   8   9   1        3.45       -3.55      6.23 o 
   9   9   1        5.44        0.95      9.98 o 
  -9  10   1       24.98       17.37     15.57 o 
  -8  10   1        0.08        6.36      9.32 o 
  -7  10   1        7.84        4.34      8.82 o 
  -6  10   1       28.56       46.36     10.74 o 
  -5  10   1        7.44        6.50      7.35 o 
  -4  10   1       17.92       26.93      8.16 o 
  -3  10   1       73.63       61.34      9.14 o 
  -2  10   1      148.65      138.54      5.72 o 
  -1  10   1       12.90       12.49      3.66 o 
   0  10   1      198.14      194.48      8.40 o 
   1  10   1       29.81       29.58      3.62 o 
   2  10   1      118.63      141.01     18.86 o 
   3  10   1       27.77       23.43      8.00 o 
   4  10   1        5.58       10.26      5.73 o 
   5  10   1       27.69       26.27      6.83 o 
   6  10   1       11.43       12.56      5.17 o 
   7  10   1        1.76        2.37      9.04 o 
   8  10   1        8.78       10.05     10.01 o 
   9  10   1        0.45       10.17     16.48 o 
  -9  11   1        2.15        6.30     10.80 o 
  -8  11   1        8.31       -3.02      9.15 o 
  -7  11   1        3.51       17.10      9.72 o 
  -6  11   1        1.79        3.57      7.82 o 
  -5  11   1        6.21       11.92      8.32 o 
  -4  11   1       30.72       23.79     17.86 o 
  -3  11   1       68.53       60.20     10.40 o 
  -2  11   1        8.39        9.83      3.45 o 
  -1  11   1       19.96       23.51      9.38 o 
   0  11   1       88.53       83.84      8.04 o 
   1  11   1       68.04       53.34      9.33 o 
   2  11   1       53.12       50.71      9.29 o 
   3  11   1       22.11       16.74      8.06 o 
   4  11   1        1.66        0.19      7.02 o 
   5  11   1       40.41       41.36     10.64 o 
   6  11   1       41.74       52.71     12.07 o 
   7  11   1        5.67       -5.58      9.91 o 
   8  11   1        5.97        8.26     18.54 o 
  -8  12   1        6.97       15.10     11.56 o 
  -7  12   1        5.44        8.93     32.88 o 
  -6  12   1       75.13      107.71     28.32 o 
  -5  12   1        8.21       -8.01      9.19 o 
  -4  12   1        2.84       -7.04      7.04 o 
  -3  12   1       14.62       10.13      7.27 o 
  -2  12   1       30.34       36.49     11.03 o 
  -1  12   1       20.72       25.00      5.92 o 
   0  12   1       10.99        3.16      4.95 o 
   1  12   1       19.74       14.79      4.00 o 
   2  12   1       38.65       44.77      9.34 o 
   3  12   1       27.44       30.57     11.10 o 
   4  12   1       28.54       27.57      9.83 o 
   5  12   1        2.00       14.97     20.66 o 
   6  12   1        7.74        4.06      9.51 o 
   7  12   1       21.90       26.86     12.74 o 
   8  12   1       16.98       12.42     21.30 o 
  -7  13   1       12.98       17.82     11.73 o 
  -6  13   1        2.32       14.77     10.62 o 
  -5  13   1        2.18       -2.38      8.14 o 
  -4  13   1       12.63       33.35     13.71 o 
  -3  13   1        2.78        3.90      9.50 o 
  -2  13   1       14.30       21.77     10.74 o 
  -1  13   1       21.63       20.33      5.88 o 
   0  13   1        6.56       16.23      5.84 o 
   1  13   1       72.16       68.53     14.00 o 
   2  13   1       14.84       26.94     11.16 o 
   3  13   1        7.93        2.46     10.52 o 
   4  13   1        4.82       -4.89      8.24 o 
   5  13   1        1.01       -3.57      8.48 o 
   6  13   1       30.74       57.89     13.65 o 
   7  13   1        7.66        0.45     11.42 o 
  -6  14   1       24.68       37.42     17.18 o 
  -5  14   1       14.35       14.17     13.79 o 
  -4  14   1        2.56       -0.21     10.40 o 
  -3  14   1       19.00       15.49     11.67 o 
  -2  14   1        6.83       -2.59      9.04 o 
  -1  14   1       70.76       85.48      9.29 o 
   0  14   1        3.69        1.73      8.59 o 
   1  14   1        4.59        5.64      9.97 o 
   2  14   1        6.82       -4.24      9.76 o 
   3  14   1        0.02       -9.63      9.63 o 
   4  14   1        2.89       -4.37     11.16 o 
   5  14   1        6.09        5.81     12.86 o 
   6  14   1       15.11        8.27     17.23 o 
  -4  15   1        5.84        6.03     13.20 o 
  -3  15   1        2.95        2.21     11.33 o 
  -2  15   1        2.43       15.49     10.95 o 
  -1  15   1        1.61        0.42      8.83 o 
   0  15   1        0.25       -4.33      8.23 o 
   1  15   1       27.95       23.08     12.35 o 
   2  15   1       27.50       45.91     14.51 o 
   3  15   1        3.49       14.38     13.15 o 
   4  15   1       25.37       51.17     17.69 o 
  -2  16   1        2.31        6.87     10.82 o 
  -1  16   1       27.79       19.94     10.10 o 
   0  16   1        0.29       -8.23      8.23 o 
   1  16   1        7.86        1.02     11.03 o 
   2  16   1        6.56        9.50     12.47 o 
 -11   0   2       24.50       22.74      6.24 o 
 -10   0   2       32.90       37.93      8.15 o 
  -9   0   2        0.40       -3.35      5.30 o 
  -8   0   2       76.97       82.64      6.69 o 
  -7   0   2       12.67        9.62      2.94 o 
  -6   0   2      257.57      285.86      8.67 o 
  -5   0   2       46.57       49.70      3.18 o 
  -4   0   2       42.98       44.60      2.96 o 
  -3   0   2       10.34       10.53      1.65 o 
   0   0   2        6.10        3.19      2.46 o 
   2   0   2     1200.10     1103.76     17.63 o 
   3   0   2      418.59      413.00     10.11 o 
   4   0   2      120.38      122.77      6.12 o 
   5   0   2       53.33       57.08      4.93 o 
   6   0   2       14.89       17.65      3.76 o 
   7   0   2       60.63       62.83      6.79 o 
   8   0   2       17.35       12.04      4.56 o 
   9   0   2       74.44       92.08      9.95 o 
  10   0   2        9.85       -9.04     11.63 o 
 -11   1   2       50.80       40.95      9.33 o 
 -10   1   2       23.46       29.32      8.78 o 
  -9   1   2        3.56        4.32      3.77 o 
  -8   1   2      101.57       96.23      4.48 o 
  -7   1   2        7.68       10.11      1.80 o 
  -6   1   2       28.79       28.87      2.15 o 
  -5   1   2      212.48      197.96      5.27 o 
  -4   1   2       23.78       22.58      1.54 o 
  -3   1   2     1335.11     1263.54     14.04 o 
   1   1   2      687.99      623.65      9.89 o 
   2   1   2      871.99      819.68     11.34 o 
   3   1   2      503.83      483.13      6.78 o 
   4   1   2       29.72       29.55      2.03 o 
   5   1   2       19.38       14.14      2.11 o 
   6   1   2       42.17       44.68      2.88 o 
   7   1   2       61.11       70.75      6.95 o 
   8   1   2      231.17      224.20      9.18 o 
   9   1   2       28.52       30.40      4.89 o 
  10   1   2        3.38       -4.61      4.61 o 
 -12   2   2        1.21       14.60      9.00 o 
 -11   2   2        1.62       -3.99      7.26 o 
 -10   2   2       25.43       18.03      8.61 o 
  -9   2   2       52.94       60.06      7.04 o 
  -8   2   2       52.42       65.68      8.72 o 
  -7   2   2      121.37      121.45      3.60 o 
  -6   2   2      110.06      109.80      3.58 o 
  -5   2   2      121.02      122.71      3.57 o 
  -4   2   2      665.08      660.89      8.58 o 
  -3   2   2      821.51      822.29      8.98 o 
  -2   2   2      686.59      670.98      7.73 o 
   0   2   2      226.01      205.56      3.89 o 
   1   2   2       45.22       40.20      1.81 o 
   2   2   2       50.05       54.83      4.08 o 
   3   2   2      883.31      827.96     13.63 o 
   4   2   2      530.38      553.70     12.20 o 
   5   2   2      140.81      145.99      5.64 o 
   6   2   2      138.78      129.89      5.44 o 
   7   2   2       40.63       39.91      4.45 o 
   8   2   2       34.42       36.72      5.71 o 
   9   2   2        7.28        2.46      6.23 o 
  10   2   2       16.39       21.41     12.79 o 
  11   2   2        5.54        4.79     13.24 o 
 -12   3   2        4.31       -5.77      8.91 o 
 -11   3   2        4.51       11.03      9.38 o 
 -10   3   2        5.07       -1.44      7.47 o 
  -9   3   2       47.07       43.07      6.99 o 
  -8   3   2       33.46       33.55      4.71 o 
  -7   3   2       41.71       42.72      3.94 o 
  -6   3   2      100.66      110.70      5.84 o 
  -5   3   2      882.29      849.13     12.72 o 
  -4   3   2      210.75      227.31      4.62 o 
  -3   3   2     1375.85     1342.10     14.68 o 
  -2   3   2      108.28      104.32      2.46 o 
  -1   3   2      206.43      203.46      3.84 o 
   0   3   2      382.64      345.73      4.60 o 
   1   3   2     1105.45     1090.54     11.83 o 
   2   3   2      499.01      485.54      8.09 o 
   3   3   2      251.56      244.80      6.65 o 
   4   3   2      384.94      377.35      8.69 o 
   5   3   2       17.20       13.61      2.39 o 
   6   3   2      200.26      194.14      8.06 o 
   7   3   2       14.58       10.34      4.14 o 
   8   3   2       12.19       13.18      4.67 o 
   9   3   2       32.41       31.45     11.05 o 
  10   3   2        4.12       -3.26      7.04 o 
  11   3   2        2.30       -0.92      7.15 o 
 -12   4   2        3.46       -1.57     10.10 o 
 -11   4   2       20.93       18.37     10.65 o 
 -10   4   2       42.33       46.25     12.73 o 
  -9   4   2        3.45        9.96      5.06 o 
  -8   4   2       70.48       77.76      6.29 o 
  -7   4   2        7.51        5.70      3.30 o 
  -6   4   2      119.69      121.96      5.46 o 
  -5   4   2       87.84       86.77      4.45 o 
  -4   4   2      124.89      126.33      3.94 o 
  -3   4   2      567.64      533.81      6.98 o 
  -2   4   2      109.88      102.74      3.38 o 
  -1   4   2      284.26      293.25      5.03 o 
   0   4   2      700.71      703.12      9.54 o 
   1   4   2       82.38       69.12      3.18 o 
   2   4   2      109.50      109.00      4.43 o 
   3   4   2      216.59      213.58      8.72 o 
   4   4   2      122.79      122.34      6.81 o 
   5   4   2       15.44       14.87      2.62 o 
   6   4   2      234.83      229.24     11.48 o 
   7   4   2        4.73       10.66      3.84 o 
   8   4   2       89.79       98.03     13.33 o 
   9   4   2        1.28       -1.09      5.05 o 
  10   4   2        6.05        6.60      7.28 o 
  11   4   2        0.08        2.70     15.95 o 
 -12   5   2        0.50        4.37     10.99 o 
 -11   5   2        3.33        9.84     10.14 o 
 -10   5   2        0.90       -8.32      8.32 o 
  -9   5   2        0.58        7.88      4.35 o 
  -8   5   2        6.40        5.29      4.06 o 
  -7   5   2       69.08       61.93      5.65 o 
  -6   5   2       56.45       64.10      4.43 o 
  -5   5   2      355.34      367.76      7.23 o 
  -4   5   2       95.83      104.47      3.92 o 
  -3   5   2      254.98      264.27      7.04 o 
  -2   5   2      161.63      160.94      7.22 o 
  -1   5   2     2052.23     2099.68     22.96 o 
   0   5   2       57.39       63.19      2.69 o 
   1   5   2      408.95      428.92      8.04 o 
   2   5   2      297.78      307.57      7.84 o 
   3   5   2      132.64      140.70      8.09 o 
   4   5   2      221.19      220.50     13.55 o 
   5   5   2       22.97       21.03      3.88 o 
   6   5   2       16.04       19.75      4.31 o 
   7   5   2       12.89       13.30      8.86 o 
   8   5   2       20.88        7.27      5.19 o 
   9   5   2        0.81        1.58      4.96 o 
  10   5   2       12.33       10.68      8.15 o 
 -11   6   2        1.08        6.41     10.78 o 
 -10   6   2       28.02       24.70     12.64 o 
  -9   6   2       98.19      112.17     14.54 o 
  -8   6   2        7.58       14.08      4.53 o 
  -7   6   2        9.72       16.29      4.94 o 
  -6   6   2       15.13       17.36      2.87 o 
  -5   6   2      146.23      142.92      9.00 o 
  -4   6   2      309.77      322.35      7.33 o 
  -3   6   2      525.36      543.23      8.14 o 
  -2   6   2      400.88      396.90      7.24 o 
  -1   6   2      118.55      118.67      3.70 o 
   0   6   2      452.55      489.49      8.15 o 
   1   6   2      190.97      195.50      6.06 o 
   2   6   2       33.37       39.59      3.72 o 
   3   6   2       79.60       85.31      4.70 o 
   4   6   2      286.04      268.10     12.27 o 
   5   6   2        0.80        3.59      3.93 o 
   6   6   2       81.26       66.90      6.26 o 
   7   6   2       44.75       37.32      5.61 o 
   8   6   2       20.94        7.33      4.59 o 
   9   6   2       25.36       27.09      6.79 o 
  10   6   2       10.39        7.07      8.23 o 
 -11   7   2       11.68       27.20     14.47 o 
 -10   7   2        6.50       24.31     13.03 o 
  -9   7   2        0.68        5.02      8.21 o 
  -8   7   2       35.85       30.97      8.55 o 
  -7   7   2        6.53        8.67      4.61 o 
  -6   7   2      257.27      269.72     12.97 o 
  -5   7   2      119.03      113.16      5.88 o 
  -4   7   2      282.61      306.31      7.38 o 
  -3   7   2      135.73      143.33      4.10 o 
  -2   7   2       78.06       70.92      3.89 o 
  -1   7   2      152.76      159.65      4.89 o 
   0   7   2       23.84       24.87      2.56 o 
   1   7   2        0.44        2.27      2.65 o 
   2   7   2       29.06       32.61      5.57 o 
   3   7   2      177.84      183.23      7.32 o 
   4   7   2      163.77      161.80     13.49 o 
   5   7   2      326.49      298.10     13.76 o 
   6   7   2        5.14        4.87      3.87 o 
   7   7   2       13.30        9.58      4.59 o 
   8   7   2        4.48        9.47      5.11 o 
   9   7   2        1.52       -5.02      6.73 o 
  10   7   2       12.50       10.53      8.77 o 
 -10   8   2        0.64        4.61      9.51 o 
  -9   8   2       54.75       54.68     12.03 o 
  -8   8   2        2.24        6.41      7.88 o 
  -7   8   2        9.65        6.02      7.59 o 
  -6   8   2       25.74       33.48      5.70 o 
  -5   8   2      148.80      163.43      7.17 o 
  -4   8   2       54.23       51.89      5.81 o 
  -3   8   2        9.27       10.40      3.13 o 
  -2   8   2       24.00       24.51      2.99 o 
  -1   8   2       81.85       83.59      4.50 o 
   0   8   2      385.32      371.45      8.26 o 
   1   8   2      185.22      167.64      5.24 o 
   2   8   2        4.42        3.59      3.07 o 
   3   8   2       28.72       34.11      5.78 o 
   4   8   2       32.00       23.99      5.75 o 
   5   8   2       45.72       40.75      6.84 o 
   6   8   2      131.95      122.19      8.46 o 
   7   8   2       55.88       50.34      6.67 o 
   8   8   2       10.47       14.34      7.21 o 
   9   8   2        0.84       -7.02      7.02 o 
 -10   9   2       16.90       37.23     12.38 o 
  -9   9   2       17.07       36.42     11.44 o 
  -8   9   2        2.13       -6.43      7.66 o 
  -7   9   2        5.09        1.46     23.49 o 
  -6   9   2       56.35       47.57      9.99 o 
  -5   9   2       54.22       50.28      5.73 o 
  -4   9   2       13.24       19.47     14.62 o 
  -3   9   2      394.90      401.75     17.85 o 
  -2   9   2        2.01        1.16      2.75 o 
  -1   9   2      238.83      244.72      7.08 o 
   0   9   2      105.30      116.46      5.62 o 
   1   9   2       93.40       89.39      6.39 o 
   2   9   2       25.48       20.57      5.45 o 
   3   9   2      197.47      189.05     11.91 o 
   4   9   2       22.79       20.46     13.08 o 
   5   9   2       30.81       35.91      7.09 o 
   6   9   2        3.28        7.10      4.56 o 
   7   9   2       13.18       21.02      6.90 o 
   8   9   2        5.59        9.13      6.87 o 
   9   9   2        3.41      -10.23     11.29 o 
 -10  10   2        9.32        7.68     10.53 o 
  -9  10   2       11.08       10.12     10.42 o 
  -8  10   2       16.41       13.81      9.90 o 
  -7  10   2        4.52       19.82      9.52 o 
  -6  10   2       19.36       17.43      8.37 o 
  -5  10   2      165.11      146.44     14.58 o 
  -4  10   2       83.35       61.34     10.09 o 
  -3  10   2      373.19      352.71     34.94 o 
  -2  10   2       11.42        4.87      3.88 o 
  -1  10   2      242.39      238.43      9.20 o 
   0  10   2      364.27      356.75     12.03 o 
   1  10   2      171.05      140.06     16.06 o 
   2  10   2      118.92      114.81      9.48 o 
   3  10   2       35.22       31.92      8.29 o 
   4  10   2       27.64       17.36      6.37 o 
   5  10   2        8.25        0.97      5.94 o 
   6  10   2        1.68        1.23      5.28 o 
   7  10   2       32.29       24.19      7.59 o 
   8  10   2        1.45        2.12      9.80 o 
   9  10   2       17.27      -16.51     16.51 o 
  -9  11   2       13.35       -5.55      9.72 o 
  -8  11   2       19.01       11.75     10.36 o 
  -7  11   2       25.86       18.37     10.18 o 
  -6  11   2        4.35       11.37      7.87 o 
  -5  11   2       26.87       36.91     11.90 o 
  -4  11   2        7.66       20.99      7.85 o 
  -3  11   2       37.84       49.99      9.22 o 
  -2  11   2       20.02       17.09      4.73 o 
  -1  11   2       52.41       57.14      7.26 o 
   0  11   2        6.00        0.53      4.02 o 
   1  11   2       38.84       34.38      8.18 o 
   2  11   2       15.53       21.20      7.81 o 
   3  11   2        5.69        3.45      7.01 o 
   4  11   2       20.51       28.78     11.92 o 
   5  11   2        8.83       10.47     22.85 o 
   6  11   2       15.68        9.63      5.96 o 
   7  11   2        4.24        5.07      9.67 o 
   8  11   2        5.20       10.08     11.41 o 
  -8  12   2        0.94       -2.43     10.26 o 
  -7  12   2        8.15       14.87     10.55 o 
  -6  12   2       13.01       -0.91     10.14 o 
  -5  12   2       69.92       62.21     12.18 o 
  -4  12   2       36.00       42.75     10.00 o 
  -3  12   2       32.51       38.70     12.39 o 
  -2  12   2       26.57       33.14      5.93 o 
  -1  12   2        2.41        0.97      5.03 o 
   0  12   2       30.28       31.87     10.23 o 
   1  12   2       30.65       28.30     11.54 o 
   2  12   2       20.77       27.70      8.71 o 
   3  12   2       43.37       18.07      9.07 o 
   4  12   2        9.97       19.10      9.21 o 
   5  12   2        5.73        1.88     13.75 o 
   6  12   2       21.32       20.85     11.45 o 
   7  12   2       23.51       32.76     12.69 o 
  -7  13   2       14.11        9.37     10.81 o 
  -6  13   2        2.62       10.32     10.13 o 
  -5  13   2       26.65       30.13     14.17 o 
  -4  13   2        3.62       -3.82     10.31 o 
  -3  13   2        8.99        9.46     10.48 o 
  -2  13   2       12.57        5.46      4.54 o 
  -1  13   2        4.03       -1.41      4.96 o 
   0  13   2       14.13       38.87     11.24 o 
   1  13   2        2.57       -8.15      8.15 o 
   2  13   2        6.24       23.59     12.22 o 
   3  13   2        3.13       10.69     11.20 o 
   4  13   2       13.40       14.29      9.81 o 
   5  13   2       10.64       20.33     10.75 o 
   6  13   2        6.94       34.04     12.88 o 
  -6  14   2        0.61       -6.70     12.94 o 
  -5  14   2        1.50       -5.98     11.41 o 
  -4  14   2        2.50        8.49     10.57 o 
  -3  14   2        1.51        5.39     10.44 o 
  -2  14   2       10.77        0.81      9.21 o 
  -1  14   2        1.65        0.57      5.31 o 
   0  14   2        9.42       12.59      6.87 o 
   1  14   2       18.19       23.13     12.05 o 
   2  14   2        8.26       17.65     12.01 o 
   3  14   2       19.08       26.18     13.66 o 
   4  14   2        1.09       10.90     12.90 o 
   5  14   2       29.13       52.67     21.34 o 
  -4  15   2        8.94       -8.61     10.95 o 
  -3  15   2       12.76       -1.82     10.40 o 
  -2  15   2        1.74        0.08      9.12 o 
  -1  15   2        1.38        4.92      7.85 o 
   0  15   2       66.30       73.32     14.17 o 
   1  15   2        8.17       12.56     11.92 o 
   2  15   2        1.60       -7.68     10.99 o 
   3  15   2       48.35       58.05     16.97 o 
  -2  16   2       26.26       35.13     12.43 o 
   0  16   2        6.53       12.09     10.57 o 
   1  16   2       12.31        2.08     11.50 o 
 -11   0   3        1.07        2.25      6.24 o 
 -10   0   3        1.79        6.20      6.49 o 
  -9   0   3        2.04       22.83      7.21 o 
  -8   0   3       22.50       28.16      3.77 o 
  -7   0   3      203.72      189.48      6.80 o 
  -6   0   3       52.86       64.02      7.64 o 
  -5   0   3       85.48       87.92      5.67 o 
  -4   0   3       11.81        8.93      1.81 o 
  -3   0   3     2801.64     2728.29     47.58 o 
   0   0   3       44.57       67.77      5.21 o 
   1   0   3        1.21        5.81      2.54 o 
   2   0   3      431.90      424.90     10.46 o 
   3   0   3      663.84      808.90     17.01 o 
   4   0   3        0.89        1.09      1.59 o 
   5   0   3       99.12      101.45     11.92 o 
   6   0   3       42.73       50.21      5.99 o 
   7   0   3        1.75       -0.29      3.89 o 
   8   0   3       15.92       20.52      6.79 o 
   9   0   3        2.22       -3.28      6.20 o 
  10   0   3        8.85       -6.28     10.90 o 
 -12   1   3       17.03       -1.27      7.30 o 
 -11   1   3       14.71       22.06      8.74 o 
 -10   1   3       13.20        9.72      5.41 o 
  -9   1   3       34.33       35.91      5.78 o 
  -8   1   3       44.09       41.82      2.88 o 
  -7   1   3      199.21      199.96      6.30 o 
  -6   1   3        8.24        5.55      2.24 o 
  -5   1   3       85.19       85.42      6.23 o 
  -4   1   3      442.06      435.07      7.08 o 
  -3   1   3     1830.55     1762.05     22.76 o 
  -2   1   3     4372.55     4157.98     54.30 o 
   0   1   3      376.05      333.22      6.07 o 
   1   1   3       90.53       83.61      3.12 o 
   2   1   3      460.09      478.51      8.86 o 
   3   1   3        9.37        9.93      1.73 o 
   4   1   3       97.30       88.06      3.69 o 
   5   1   3       27.90       31.92      2.39 o 
   6   1   3       59.53       62.50      4.70 o 
   7   1   3      216.95      240.50     20.04 o 
   8   1   3        0.29        3.98      3.61 o 
   9   1   3        5.62       -2.58      3.62 o 
  10   1   3        0.99       -9.84     12.14 o 
  11   1   3        3.39       28.17     16.59 o 
 -12   2   3        0.95        2.42      8.27 o 
 -11   2   3        2.15       15.32      8.70 o 
 -10   2   3       20.43       29.07      9.59 o 
  -9   2   3       18.58       16.99      6.79 o 
  -8   2   3      156.17      157.74      6.24 o 
  -7   2   3      365.04      346.62      7.85 o 
  -6   2   3      113.01      119.65      4.75 o 
  -5   2   3      206.18      191.52      5.21 o 
  -4   2   3     1566.74     1532.20     18.75 o 
  -3   2   3     1061.47     1067.81     12.54 o 
  -2   2   3       39.78       40.40      2.08 o 
  -1   2   3     1161.51     1061.24     12.57 o 
   0   2   3      226.82      206.56      3.95 o 
   1   2   3      272.11      262.29      5.32 o 
   2   2   3      729.50      742.42      9.92 o 
   3   2   3      101.62      110.48      4.84 o 
   4   2   3       61.38       52.41      3.53 o 
   5   2   3      161.08      159.22      6.02 o 
   6   2   3      213.51      220.10      9.68 o 
   7   2   3      156.50      165.90      8.85 o 
   8   2   3       32.44       49.81      8.82 o 
   9   2   3       22.18       17.44      5.05 o 
  10   2   3        9.48        8.79      6.25 o 
  11   2   3        0.28        5.81     13.79 o 
 -12   3   3       15.47       11.20      9.84 o 
 -11   3   3        0.57       -7.77      7.89 o 
 -10   3   3        4.02        8.83      8.61 o 
  -9   3   3       28.63       37.82     17.84 o 
  -8   3   3       62.76       54.36      6.05 o 
  -7   3   3       37.77       45.18      4.16 o 
  -6   3   3       25.52       53.60      6.41 o 
  -5   3   3      140.18      138.12      4.75 o 
  -4   3   3      637.34      650.27     14.56 o 
  -3   3   3      188.23      193.79      7.26 o 
  -2   3   3     2729.81     2618.96     29.74 o 
  -1   3   3       93.80       98.34      3.36 o 
   0   3   3      417.78      381.45      5.72 o 
   1   3   3      303.31      302.57      5.07 o 
   2   3   3      128.72      114.61      4.95 o 
   3   3   3      149.53      170.10      6.69 o 
   4   3   3       90.47      107.02      6.58 o 
   5   3   3        9.67        9.28      2.41 o 
   6   3   3       73.50       79.83      5.65 o 
   7   3   3       99.26       88.21      6.30 o 
   8   3   3       25.99       36.04      6.11 o 
   9   3   3       10.09       10.72      5.29 o 
  10   3   3        4.13       15.76      8.19 o 
 -12   4   3        2.12       17.69     10.95 o 
 -11   4   3       33.66       36.07     12.43 o 
 -10   4   3       27.00       32.93     11.50 o 
  -9   4   3       78.52       82.81     11.12 o 
  -8   4   3      109.45       92.23     10.97 o 
  -7   4   3       52.88       44.68      7.80 o 
  -6   4   3        3.28        4.01      2.93 o 
  -5   4   3      165.38      156.46      5.31 o 
  -4   4   3      217.53      204.26      4.65 o 
  -3   4   3      578.90      573.77      9.25 o 
  -2   4   3       49.97       50.29      2.46 o 
  -1   4   3       64.05       61.71      2.99 o 
   0   4   3      196.48      192.01      4.38 o 
   1   4   3      407.15      407.52      8.21 o 
   2   4   3      480.54      462.45     10.10 o 
   3   4   3      156.53      169.08      5.66 o 
   4   4   3      135.38      139.12      6.08 o 
   5   4   3      233.89      230.44      8.09 o 
   6   4   3      201.65      207.91      9.53 o 
   7   4   3        2.50        7.31      3.92 o 
   8   4   3       16.55       14.27     11.86 o 
   9   4   3       14.23       13.05      5.62 o 
  10   4   3       11.36        5.21     12.28 o 
 -12   5   3        9.46       18.80     12.64 o 
 -11   5   3        6.69       19.31     11.54 o 
 -10   5   3        8.82       14.47     10.78 o 
  -9   5   3       11.12       19.83      8.21 o 
  -8   5   3       24.29       24.87      7.82 o 
  -7   5   3       32.71       44.24      5.91 o 
  -6   5   3       78.75       81.79      3.97 o 
  -5   5   3      169.22      171.85      5.75 o 
  -4   5   3       97.77       93.21      3.20 o 
  -3   5   3      257.11      266.35      7.59 o 
  -2   5   3        2.95        6.34      1.74 o 
  -1   5   3       26.74       34.27      1.99 o 
   0   5   3      200.73      211.71      6.27 o 
   1   5   3      819.03      878.12     16.66 o 
   2   5   3      106.45      109.86      5.25 o 
   3   5   3      105.06      111.35      7.73 o 
   4   5   3       51.92       55.41      4.12 o 
   5   5   3      205.98      214.73     23.59 o 
   6   5   3        7.15        3.38      5.15 o 
   7   5   3       51.04       46.04      5.85 o 
   8   5   3        2.22       -3.66      4.34 o 
   9   5   3        0.91       -0.47      5.27 o 
  10   5   3        6.44       10.42      8.12 o 
 -11   6   3        1.88       14.55     12.43 o 
 -10   6   3       46.00       22.10     13.71 o 
  -9   6   3       19.68       21.98      8.69 o 
  -8   6   3       34.06       28.10      8.37 o 
  -7   6   3        4.24        3.67      5.92 o 
  -6   6   3       32.71       52.91      9.37 o 
  -5   6   3       16.24       18.80      4.08 o 
  -4   6   3        2.73        2.17      1.44 o 
  -3   6   3      115.93      142.29      5.17 o 
  -2   6   3       27.65       29.89      2.26 o 
  -1   6   3      226.13      232.19      4.51 o 
   0   6   3      153.46      205.25      8.54 o 
   1   6   3       87.81       88.74      5.34 o 
   2   6   3      153.08      160.56      6.71 o 
   3   6   3      191.34      215.54     15.82 o 
   4   6   3      245.96      236.32     11.37 o 
   5   6   3      141.03      133.82      9.71 o 
   6   6   3      234.16      244.99     11.21 o 
   7   6   3        0.90       -3.89      3.98 o 
   8   6   3       12.90       22.55      6.34 o 
   9   6   3       19.79       15.70      8.38 o 
  10   6   3        2.97        5.92      9.74 o 
 -11   7   3        5.92        7.21     12.56 o 
 -10   7   3        1.97       -5.89      7.79 o 
  -9   7   3       38.36       39.52     11.12 o 
  -8   7   3        7.09        2.84      7.83 o 
  -7   7   3       56.86       61.81     14.18 o 
  -6   7   3       25.95       22.04      5.83 o 
  -5   7   3       50.83       55.32      4.14 o 
  -4   7   3       83.74       92.42      4.11 o 
  -3   7   3      185.33      203.17      4.56 o 
  -2   7   3       74.13       69.74      4.70 o 
  -1   7   3      124.38      136.63      4.72 o 
   0   7   3       30.20       27.85      2.67 o 
   1   7   3       21.65       24.23      3.72 o 
   2   7   3       37.47       31.01      3.84 o 
   3   7   3      121.58      112.83      8.67 o 
   4   7   3      389.39      382.06     14.30 o 
   5   7   3      152.38      171.30     11.40 o 
   6   7   3        9.76        7.60      5.38 o 
   7   7   3        3.65        3.42      4.60 o 
   8   7   3        3.93        8.74      8.95 o 
   9   7   3        2.07       -6.85      6.85 o 
 -11   8   3        4.73       22.19     14.34 o 
 -10   8   3        0.67        0.91      9.06 o 
  -9   8   3        3.57        2.21      8.46 o 
  -8   8   3       15.58       14.19     12.26 o 
  -7   8   3        0.84       -0.23      6.60 o 
  -6   8   3       43.38       59.52      9.83 o 
  -5   8   3      331.33      308.52      8.82 o 
  -4   8   3       70.46       71.71      4.32 o 
  -3   8   3      193.87      179.48      6.17 o 
  -2   8   3        0.71       -2.34      2.40 o 
  -1   8   3       73.73       74.77      4.42 o 
   0   8   3      152.72      167.36      5.39 o 
   1   8   3      200.66      198.61      8.39 o 
   2   8   3      110.03      104.24      8.45 o 
   3   8   3       77.27       78.83      7.92 o 
   4   8   3       19.75       16.18      5.39 o 
   5   8   3      132.45      132.45     10.60 o 
   6   8   3        4.75        0.34      4.53 o 
   7   8   3        1.15        7.33      5.44 o 
   8   8   3       10.91       13.36      7.25 o 
   9   8   3        3.35        1.30      8.03 o 
 -10   9   3       12.86       10.98     15.49 o 
  -9   9   3        4.01       -8.06      8.06 o 
  -8   9   3        6.30        4.48      8.42 o 
  -7   9   3        0.71       18.56      8.37 o 
  -6   9   3       45.63       36.41      9.35 o 
  -5   9   3      135.67      146.04     13.89 o 
  -4   9   3       64.30       81.91     10.38 o 
  -3   9   3       15.17       19.01      3.57 o 
  -2   9   3       80.74       86.99      6.11 o 
  -1   9   3        2.47        4.23      3.23 o 
   0   9   3        3.55        6.71      2.57 o 
   1   9   3      293.41      278.23     12.37 o 
   2   9   3       44.89       40.54      6.44 o 
   3   9   3      172.33      176.54     11.75 o 
   4   9   3       69.40       70.57      8.40 o 
   5   9   3       36.72       45.99      7.79 o 
   6   9   3       18.03       18.76      5.35 o 
   7   9   3        1.35       -4.48      5.70 o 
   8   9   3        1.37        6.52      6.92 o 
   9   9   3        3.11       27.41     13.66 o 
 -10  10   3        2.57       12.34     10.62 o 
  -9  10   3        3.02        9.39     10.00 o 
  -8  10   3        9.96        8.29     16.38 o 
  -7  10   3        0.02        3.19      7.82 o 
  -6  10   3        9.70       25.23      9.13 o 
  -5  10   3       10.71       13.41      7.75 o 
  -4  10   3       12.36        8.97      6.77 o 
  -3  10   3       61.37       55.39     12.97 o 
  -2  10   3        7.74        8.83      4.41 o 
  -1  10   3      263.62      267.88      9.84 o 
   0  10   3      265.16      257.26     22.43 o 
   1  10   3      154.37      140.21     10.06 o 
   2  10   3       64.85       69.01      8.26 o 
   3  10   3       18.28       15.10      6.18 o 
   4  10   3        3.88        2.05      5.53 o 
   5  10   3        5.12        1.55      6.20 o 
   6  10   3       26.40       20.26     10.03 o 
   7  10   3        1.37        5.77      8.79 o 
   8  10   3       13.13        2.57      7.44 o 
  -9  11   3        7.12       13.10     11.22 o 
  -8  11   3       28.94       11.11     10.50 o 
  -7  11   3       20.68       15.36     10.01 o 
  -6  11   3        5.34       13.53      8.70 o 
  -5  11   3       12.48       12.86     11.29 o 
  -4  11   3       10.90        8.70      8.40 o 
  -3  11   3       30.91       28.31      6.31 o 
  -2  11   3       39.94       35.61      6.49 o 
  -1  11   3       26.45       24.05      5.95 o 
   0  11   3        2.57        8.10      4.20 o 
   1  11   3       44.73       27.99      8.28 o 
   2  11   3       67.62       61.43     14.33 o 
   3  11   3        4.73       -1.38      5.85 o 
   4  11   3        0.44       -0.78      6.81 o 
   5  11   3       15.90       18.75      9.88 o 
   6  11   3       10.17        0.47      9.73 o 
   7  11   3        8.16       27.68     14.00 o 
  -8  12   3        5.99       -1.54     10.09 o 
  -7  12   3       32.13       55.96     12.55 o 
  -6  12   3        7.14        9.31      9.26 o 
  -5  12   3        8.33       -1.50      7.76 o 
  -4  12   3        3.49       -2.89      8.91 o 
  -3  12   3        0.93       -1.28      3.37 o 
  -2  12   3       57.17       57.16      9.95 o 
  -1  12   3      100.03      105.83      9.55 o 
   0  12   3       18.35       23.42      5.53 o 
   1  12   3       18.48       25.71     11.58 o 
   2  12   3       22.44       31.30      9.60 o 
   3  12   3        6.49       11.37      8.45 o 
   4  12   3        0.58       -6.04      8.17 o 
   5  12   3        6.52       -1.03      9.55 o 
   6  12   3        6.30       15.34     10.61 o 
   7  12   3       13.75       12.40     21.39 o 
  -7  13   3        4.48        4.11     12.26 o 
  -6  13   3       15.01       -3.15     13.98 o 
  -5  13   3        3.73        2.72     11.16 o 
  -4  13   3       22.52       42.22     13.24 o 
  -3  13   3        9.27        6.11      9.72 o 
  -2  13   3        2.97       -1.57      5.29 o 
  -1  13   3        7.60        2.76      8.49 o 
   0  13   3       28.48       28.39      8.51 o 
   1  13   3       14.52        8.15     10.14 o 
   2  13   3        5.30        3.69     10.82 o 
   3  13   3       14.60       16.38     14.28 o 
   4  13   3        4.83        4.74      9.32 o 
   5  13   3        9.71       15.37     10.67 o 
   6  13   3        0.38        3.37     11.19 o 
  -6  14   3       13.64       17.61     14.51 o 
  -5  14   3        0.66       15.83     12.73 o 
  -4  14   3       26.70       21.30     12.18 o 
  -3  14   3        2.06       -4.37      9.33 o 
  -2  14   3       19.47       14.98      5.92 o 
  -1  14   3        0.75        7.37      6.19 o 
   0  14   3        5.01       10.61     10.10 o 
   1  14   3       16.30       19.94     11.67 o 
   2  14   3       16.40       28.05     13.62 o 
   3  14   3        5.44       -8.91     11.33 o 
   4  14   3        0.74       11.16     14.04 o 
   5  14   3       11.47       42.86     20.45 o 
  -4  15   3       17.23       -5.22     11.37 o 
  -3  15   3       10.32       -0.93     10.82 o 
  -2  15   3       21.51       11.29     10.35 o 
  -1  15   3       17.18       10.16      6.28 o 
   0  15   3        0.99        6.70     10.65 o 
   1  15   3       45.06       61.95     16.12 o 
   2  15   3       40.62       40.69     15.15 o 
   3  15   3       23.03       24.44     14.85 o 
  -1  16   3        4.26       -8.44      8.49 o 
   0  16   3        2.92        1.95     11.20 o 
 -12   0   4       56.30       60.80     10.18 o 
 -11   0   4        7.68       10.14      7.43 o 
 -10   0   4       15.87       13.66      7.51 o 
  -9   0   4        0.47       10.82      6.83 o 
  -8   0   4       18.47       26.15      9.08 o 
  -7   0   4        8.67       12.14      3.97 o 
  -6   0   4      447.98      477.14     13.48 o 
  -5   0   4       13.87       15.97      2.04 o 
  -4   0   4      324.32      326.44      7.51 o 
  -3   0   4     2851.24     2813.38     49.84 o 
  -2   0   4      605.52      605.80     12.14 o 
  -1   0   4     1922.89     1812.69     32.97 o 
   0   0   4      189.08      185.14      6.91 o 
   1   0   4     1609.22     1562.55     29.16 o 
   2   0   4      108.73      112.04      6.02 o 
   3   0   4      411.68      398.93     11.29 o 
   4   0   4       41.91       47.78      4.80 o 
   5   0   4        0.53       -2.52      2.52 o 
   6   0   4       46.99       47.68      6.54 o 
   7   0   4      115.24      109.92      8.74 o 
   8   0   4       15.42       23.65     12.22 o 
   9   0   4        3.76       11.92     12.14 o 
  10   0   4        3.63       24.48     15.45 o 
 -12   1   4        0.12       -7.55      7.55 o 
 -11   1   4        6.71        7.84      5.01 o 
 -10   1   4       38.92       35.13      6.34 o 
  -9   1   4       10.75        4.91      4.49 o 
  -8   1   4       18.24       14.90      3.92 o 
  -7   1   4      183.09      192.90      6.51 o 
  -6   1   4       23.78       25.32      3.26 o 
  -5   1   4       80.30       83.10      3.44 o 
  -4   1   4      907.83      872.59     12.14 o 
  -3   1   4       64.63       66.62      3.56 o 
  -2   1   4      201.52      218.06      6.51 o 
  -1   1   4      248.60      230.00      5.17 o 
   0   1   4      725.64      747.75     11.36 o 
   1   1   4      593.44      566.00      9.36 o 
   2   1   4      629.87      599.93      9.90 o 
   3   1   4      579.24      573.45      9.91 o 
   4   1   4       67.72       71.57      3.95 o 
   5   1   4       29.23       29.82      2.62 o 
   6   1   4       97.93       89.76      4.44 o 
   7   1   4       46.57       47.79      6.53 o 
   8   1   4       13.45        4.68      4.92 o 
   9   1   4        2.57        3.15      3.93 o 
  10   1   4        3.87       -5.65     11.05 o 
 -12   2   4       21.10       16.93      9.63 o 
 -11   2   4        7.47       -1.36      8.57 o 
 -10   2   4        7.12        2.25      3.90 o 
  -9   2   4      105.04      103.15      7.29 o 
  -8   2   4      131.91      132.98      8.20 o 
  -7   2   4       10.51        8.01      2.54 o 
  -6   2   4       79.78       81.16      3.88 o 
  -5   2   4      245.71      231.01      5.83 o 
  -4   2   4      424.49      414.09      7.06 o 
  -3   2   4      201.67      187.37      6.66 o 
  -2   2   4       92.04       89.57      3.93 o 
  -1   2   4      917.67      886.84     13.11 o 
   0   2   4       85.37       82.66      3.65 o 
   1   2   4       29.09       32.54      3.31 o 
   2   2   4      711.18      733.34     10.39 o 
   3   2   4      550.11      564.33     10.07 o 
   4   2   4       97.62      108.32      5.01 o 
   5   2   4      276.63      283.22      9.57 o 
   6   2   4      134.54      139.55      8.32 o 
   7   2   4       16.64       12.87      5.85 o 
   8   2   4       33.87       28.81      5.09 o 
   9   2   4        5.38       -1.06      4.32 o 
  10   2   4        6.50        8.06     13.83 o 
 -12   3   4        5.54       27.16     11.33 o 
 -11   3   4       16.16       34.75     11.71 o 
 -10   3   4       31.93       45.57     11.88 o 
  -9   3   4       53.84       61.68      9.62 o 
  -8   3   4       11.14       12.22      4.67 o 
  -7   3   4        0.99        1.42      2.16 o 
  -6   3   4       76.52       80.88      4.03 o 
  -5   3   4      156.75      161.98      5.78 o 
  -4   3   4      183.01      194.52      4.63 o 
  -3   3   4      201.09      197.49      4.21 o 
  -2   3   4       36.33       38.62      2.77 o 
  -1   3   4       45.71       44.05      2.25 o 
   0   3   4        1.38        2.79      1.82 o 
   1   3   4       31.17       37.51      2.67 o 
   2   3   4       92.38       98.07      5.22 o 
   3   3   4       90.32       92.58      5.41 o 
   4   3   4       23.11       27.09      3.52 o 
   5   3   4       28.28       41.28      5.14 o 
   6   3   4       29.75       29.95      4.27 o 
   7   3   4        2.76        1.62      3.84 o 
   8   3   4        8.25        9.34      4.70 o 
   9   3   4       32.52       43.45      7.01 o 
  10   3   4        3.49       -6.95     10.84 o 
 -12   4   4       17.16       16.89     12.14 o 
 -11   4   4       19.66       19.05     11.12 o 
 -10   4   4       53.75       50.54     13.03 o 
  -9   4   4       58.56       55.80      9.88 o 
  -8   4   4       33.03       43.06      8.50 o 
  -7   4   4      180.10      183.14      5.92 o 
  -6   4   4       10.76       11.15      3.76 o 
  -5   4   4       95.13      101.93      4.33 o 
  -4   4   4       14.45       12.56      2.37 o 
  -3   4   4       98.22       99.53      4.08 o 
  -2   4   4      204.48      217.98      5.19 o 
  -1   4   4      609.39      596.55      9.31 o 
   0   4   4       17.81       28.28      2.50 o 
   1   4   4      156.81      157.48      3.91 o 
   2   4   4      122.90      120.05      5.42 o 
   3   4   4       69.83       78.37      4.53 o 
   4   4   4        7.04       10.11      2.79 o 
   5   4   4       91.21       92.55      5.95 o 
   6   4   4       27.18       20.46      4.32 o 
   7   4   4       47.23       48.38      5.84 o 
   8   4   4       10.98       17.67      7.50 o 
   9   4   4       28.60       30.49      8.76 o 
  10   4   4        5.10        3.83      8.02 o 
 -12   5   4        7.19       -0.38     11.20 o 
 -11   5   4       22.18       32.59     12.56 o 
 -10   5   4        0.26       -6.69      6.69 o 
  -9   5   4       10.28       12.42      7.46 o 
  -8   5   4        8.40       15.19      7.10 o 
  -7   5   4       22.29        5.41      7.72 o 
  -6   5   4       30.22       34.59      3.53 o 
  -5   5   4       36.69       38.28      3.04 o 
  -4   5   4      169.27      170.45      8.13 o 
  -3   5   4      176.35      194.86      7.29 o 
  -2   5   4      936.86      937.34     13.19 o 
  -1   5   4      131.31      141.65      4.72 o 
   0   5   4       77.95       82.18      4.19 o 
   1   5   4       36.78       33.28      2.54 o 
   2   5   4       22.95       20.91      2.84 o 
   3   5   4       28.23       28.67      3.23 o 
   4   5   4       10.73        8.89      3.54 o 
   5   5   4       33.73       26.64      5.33 o 
   6   5   4       27.36       33.22      7.09 o 
   7   5   4       22.82       27.56      5.42 o 
   8   5   4        9.51       10.25     12.72 o 
   9   5   4        9.57       15.95     10.16 o 
  10   5   4        5.07        0.87      8.42 o 
 -12   6   4        7.54       12.26     12.77 o 
 -11   6   4        3.81       -2.25     10.18 o 
 -10   6   4       10.64       20.76      9.04 o 
  -9   6   4       38.54       50.42     15.23 o 
  -8   6   4       16.39        9.74      7.69 o 
  -7   6   4       77.87      101.64     11.59 o 
  -6   6   4       78.28       86.15     12.67 o 
  -5   6   4      158.09      169.49      4.73 o 
  -4   6   4       19.44       25.55      2.59 o 
  -3   6   4       60.79       57.72      3.51 o 
  -2   6   4       68.89       69.29      5.02 o 
  -1   6   4      227.85      219.90      5.77 o 
   0   6   4      200.44      208.07      5.55 o 
   1   6   4       42.13       44.40      4.17 o 
   2   6   4       13.72       11.13      3.12 o 
   3   6   4      681.93      625.07     14.06 o 
   4   6   4       43.51       37.02      6.06 o 
   5   6   4      301.47      292.38     13.82 o 
   6   6   4       20.95       18.08      4.79 o 
   7   6   4        7.00       11.26      5.02 o 
   8   6   4       18.29       21.36      8.97 o 
   9   6   4        3.73       -9.21      9.93 o 
 -11   7   4        2.19        1.06     11.41 o 
 -10   7   4        8.53        6.47      9.01 o 
  -9   7   4        9.78       21.76      8.97 o 
  -8   7   4        2.05        8.69      7.07 o 
  -7   7   4       92.49       89.38     11.96 o 
  -6   7   4      203.03      216.81     16.23 o 
  -5   7   4      220.09      216.52      6.03 o 
  -4   7   4       36.65       39.00      3.22 o 
  -3   7   4       93.79       87.11      4.36 o 
  -2   7   4       63.99       67.68      3.47 o 
  -1   7   4      321.10      317.62      6.10 o 
   0   7   4       82.62       82.16      4.11 o 
   1   7   4       62.86       71.03      5.35 o 
   2   7   4        2.80        4.17      3.00 o 
   3   7   4      264.92      248.28     13.05 o 
   4   7   4       23.49       19.50      5.54 o 
   5   7   4        3.77        3.63      5.05 o 
   6   7   4       44.16       47.44      6.86 o 
   7   7   4       11.12       13.27      5.38 o 
   8   7   4        2.77       15.10     17.42 o 
   9   7   4        0.11       -5.14      7.48 o 
 -11   8   4        6.84        7.30     13.28 o 
 -10   8   4        3.89        6.73     10.33 o 
  -9   8   4        1.78       -2.63      7.73 o 
  -8   8   4        9.13       10.23      8.53 o 
  -7   8   4       63.20       57.35     10.97 o 
  -6   8   4      114.91      121.59     21.62 o 
  -5   8   4      248.08      240.15     18.27 o 
  -4   8   4       15.62       19.60      3.13 o 
  -3   8   4        0.33        0.59      1.91 o 
  -2   8   4       54.04       59.00      3.88 o 
  -1   8   4       61.75       64.54      3.35 o 
   0   8   4      141.15      137.90      5.35 o 
   1   8   4       50.79       48.07      5.03 o 
   2   8   4       20.00       13.94      5.04 o 
   3   8   4       61.38       74.26      8.00 o 
   4   8   4      189.74      179.97     12.02 o 
   5   8   4       35.11       33.10      6.89 o 
   6   8   4        2.22        7.35      4.85 o 
   7   8   4        8.87       10.02      6.51 o 
   8   8   4       18.73       20.28      8.62 o 
   9   8   4        9.20       11.33     12.73 o 
 -10   9   4        9.24       15.33     10.72 o 
  -9   9   4        1.00        2.46     10.67 o 
  -8   9   4        1.52       -1.49      7.75 o 
  -7   9   4       50.10       63.68     14.04 o 
  -6   9   4       68.00       66.47     14.91 o 
  -5   9   4       79.46       67.57     10.13 o 
  -4   9   4        8.66        4.85      3.60 o 
  -3   9   4       91.30       87.28      6.32 o 
  -2   9   4       46.50       48.66      5.31 o 
  -1   9   4      104.47      104.72      6.14 o 
   0   9   4       96.70       85.94      6.77 o 
   1   9   4       50.92       53.07      6.80 o 
   2   9   4      100.70      108.13      9.31 o 
   3   9   4       29.44       32.04      6.51 o 
   4   9   4       86.50       79.32      9.18 o 
   5   9   4       18.68       28.79     12.54 o 
   6   9   4        4.03        3.28      7.88 o 
   7   9   4        2.44       -5.79      6.01 o 
   8   9   4        4.45       -4.36      8.95 o 
 -10  10   4        3.59       18.42     11.55 o 
  -9  10   4        1.87       -4.64      9.32 o 
  -8  10   4        0.17       -2.70      8.08 o 
  -7  10   4        1.48        7.74      8.41 o 
  -6  10   4       46.78       54.65     10.73 o 
  -5  10   4        1.43        6.60     14.41 o 
  -4  10   4      107.64       96.30     11.69 o 
  -3  10   4       51.71       53.13      6.31 o 
  -2  10   4      203.58      171.98     10.96 o 
  -1  10   4      560.15      540.51     16.33 o 
   0  10   4       77.26       69.07      5.54 o 
   1  10   4       20.89       21.50      9.60 o 
   2  10   4       32.61       37.29      6.78 o 
   3  10   4       52.31       47.87      7.91 o 
   4  10   4        2.86        3.30      6.15 o 
   5  10   4        8.99        2.09      8.25 o 
   6  10   4        3.44       -8.24      8.24 o 
   7  10   4        6.97       16.83      7.49 o 
   8  10   4        8.88       -1.70      9.03 o 
  -9  11   4        4.20       13.90     11.45 o 
  -8  11   4        3.98        9.26     10.57 o 
  -7  11   4        4.71        1.14      8.19 o 
  -6  11   4       44.09       50.02     11.50 o 
  -5  11   4       42.93       46.99     10.52 o 
  -4  11   4        8.45       14.97      7.61 o 
  -3  11   4       97.15      101.44     12.31 o 
  -2  11   4       20.70       27.85      6.54 o 
  -1  11   4       10.84       11.07      5.79 o 
   0  11   4       88.85       86.31      6.00 o 
   1  11   4        6.40       11.19      5.44 o 
   2  11   4       60.28       74.93      9.09 o 
   3  11   4        5.83        8.35      6.61 o 
   4  11   4        0.73        1.34     15.06 o 
   5  11   4        1.72       -0.20     14.75 o 
   6  11   4        6.13       19.60     10.82 o 
   7  11   4        9.98       16.18      8.32 o 
  -8  12   4       29.16       35.11     12.60 o 
  -7  12   4       31.80       32.64     11.49 o 
  -6  12   4       26.64       36.92     11.04 o 
  -5  12   4        3.35       -7.28      7.28 o 
  -4  12   4        7.12        5.43     10.31 o 
  -3  12   4       18.18       12.00      5.73 o 
  -2  12   4       60.65       54.73     13.45 o 
  -1  12   4       14.38       28.83      6.74 o 
   0  12   4        4.78       -6.87      8.10 o 
   1  12   4       19.21       36.94      9.66 o 
   2  12   4        3.79        5.36      6.61 o 
   3  12   4       42.29       42.46     11.40 o 
   4  12   4        3.03       -8.01      8.01 o 
   5  12   4        0.32      -10.74     10.74 o 
   6  12   4       17.44        8.27     11.08 o 
  -7  13   4       19.51       33.82     12.09 o 
  -6  13   4       29.24       37.59     14.77 o 
  -5  13   4        2.69        5.13     10.95 o 
  -4  13   4       15.89       38.23     12.77 o 
  -3  13   4        2.70        0.83      4.99 o 
  -2  13   4       17.96       18.97      9.04 o 
  -1  13   4        1.35        4.64      5.81 o 
   0  13   4       13.35       28.13     11.46 o 
   1  13   4       24.89       35.64     13.88 o 
   2  13   4        6.12       15.28     13.54 o 
   3  13   4        4.28       10.96      9.06 o 
   4  13   4        5.50        5.37     10.12 o 
   5  13   4        0.66        2.23     10.72 o 
  -6  14   4        0.12       -9.72     11.37 o 
  -5  14   4        1.96        2.63     10.82 o 
  -4  14   4        0.17       -0.68     10.52 o 
  -3  14   4       24.34       22.32     11.71 o 
  -2  14   4        8.50       19.65      6.84 o 
  -1  14   4       10.18        9.76      8.34 o 
   0  14   4        5.24       -3.82      9.59 o 
   1  14   4        1.28       -9.84      9.84 o 
   2  14   4        0.22        4.12     12.09 o 
   3  14   4        1.63        6.75     12.56 o 
   4  14   4        8.05        7.60     14.51 o 
  -4  15   4        3.70      -10.82     11.07 o 
  -3  15   4        1.46       -1.36     10.57 o 
  -2  15   4        0.31       -4.56      5.97 o 
  -1  15   4        1.19       -0.04     10.01 o 
   0  15   4       18.59       10.61     12.52 o 
   1  15   4       55.22       63.44     16.93 o 
   2  15   4       15.79       54.74     17.52 o 
 -12   0   5        2.35        1.19      7.64 o 
 -11   0   5       23.32       14.43      8.57 o 
 -10   0   5        0.05        4.71      7.26 o 
  -9   0   5      111.59       75.53     11.84 o 
  -8   0   5       13.84       13.75      5.56 o 
  -7   0   5       12.24       18.11      4.74 o 
  -6   0   5       45.25       47.32      8.65 o 
  -5   0   5       20.23       30.19      2.72 o 
  -4   0   5     3099.90     3032.23     54.62 o 
  -3   0   5     2272.85     2308.53     52.04 o 
  -2   0   5       30.88       30.51      9.29 o 
  -1   0   5      390.61      343.13     10.44 o 
   0   0   5       33.71       27.13      4.05 o 
   1   0   5       12.40       17.79      3.65 o 
   2   0   5       45.21       52.51      4.83 o 
   3   0   5      124.69      132.73      7.49 o 
   4   0   5      197.80      200.53      9.20 o 
   5   0   5       22.73       32.82      4.86 o 
   6   0   5      162.11      150.95     13.71 o 
   7   0   5       51.72       60.92      9.89 o 
   8   0   5        0.30       -6.24      9.67 o 
   9   0   5        0.82      -11.50     11.50 o 
  10   0   5       10.86       16.85     17.06 o 
 -13   1   5        3.17        2.67      8.36 o 
 -12   1   5        3.00        5.56      8.87 o 
 -11   1   5        0.68       -2.93      8.42 o 
 -10   1   5       20.73       21.03      5.81 o 
  -9   1   5       25.74       25.64      5.21 o 
  -8   1   5       44.65       48.64      5.18 o 
  -7   1   5       17.05       15.08      4.95 o 
  -6   1   5      213.89      220.81      5.82 o 
  -5   1   5      228.26      214.63      5.79 o 
  -4   1   5      737.68      694.34     14.50 o 
  -3   1   5      290.70      297.83      7.63 o 
  -2   1   5      747.17      720.46     12.89 o 
  -1   1   5      137.07      140.91      8.14 o 
   0   1   5      119.30      152.49      8.31 o 
   1   1   5      647.32      647.75     17.32 o 
   2   1   5       38.88       45.26      2.91 o 
   3   1   5      183.70      182.33      5.79 o 
   4   1   5      139.69      142.94      4.65 o 
   5   1   5       27.89       30.05      3.41 o 
   6   1   5       29.71       28.67      3.40 o 
   7   1   5        2.19        4.57      4.77 o 
   8   1   5       15.95        5.50      6.22 o 
   9   1   5        0.61       -8.06      8.20 o 
  10   1   5       23.38       37.03     12.94 o 
 -12   2   5        3.22       17.99     10.18 o 
 -11   2   5       19.00       15.91      5.02 o 
 -10   2   5       39.60       27.08      5.99 o 
  -9   2   5        0.45        5.40      4.36 o 
  -8   2   5      139.97      139.63      7.70 o 
  -7   2   5       17.21       19.11      2.90 o 
  -6   2   5       34.70       37.10      3.12 o 
  -5   2   5      251.28      268.71      6.70 o 
  -4   2   5     1095.48     1047.01     15.04 o 
  -3   2   5      803.50      793.43     15.05 o 
  -2   2   5       71.44       66.39      3.86 o 
  -1   2   5     1300.61     1246.97     19.41 o 
   0   2   5      518.40      509.24     10.01 o 
   1   2   5      512.50      506.49      8.86 o 
   2   2   5      144.12      140.44      6.89 o 
   3   2   5        9.78        9.30      2.38 o 
   4   2   5       60.37       57.93      3.20 o 
   5   2   5      165.92      170.26      8.89 o 
   6   2   5       27.10       17.67      5.33 o 
   7   2   5       11.18        2.37      4.89 o 
   8   2   5       10.79       20.12      5.19 o 
   9   2   5        0.50        5.62      5.51 o 
  10   2   5        0.92        3.99     14.85 o 
 -12   3   5        5.43        1.36      9.59 o 
 -11   3   5       20.15       15.36     10.06 o 
 -10   3   5       44.36       42.39     12.73 o 
  -9   3   5       21.43       26.53      5.67 o 
  -8   3   5       43.97       54.06      5.83 o 
  -7   3   5      134.33      139.08      8.39 o 
  -6   3   5      283.98      292.29      7.17 o 
  -5   3   5      125.87      130.18      5.16 o 
  -4   3   5      421.72      432.66      7.15 o 
  -3   3   5      178.62      178.42      5.72 o 
  -2   3   5      326.62      313.77      7.34 o 
  -1   3   5       87.55       81.34      4.48 o 
   0   3   5      129.79      128.27      4.80 o 
   1   3   5      232.58      233.55      6.25 o 
   2   3   5       65.46       73.68      3.37 o 
   3   3   5      291.95      262.50     10.55 o 
   4   3   5       79.16       86.20      6.06 o 
   5   3   5      146.01      151.78      8.78 o 
   6   3   5        5.40        8.43      3.57 o 
   7   3   5       42.88       47.94      7.51 o 
   8   3   5       15.44       12.38      6.57 o 
   9   3   5        8.16       12.47     13.01 o 
  10   3   5        3.13        2.95      7.42 o 
 -12   4   5       13.00       23.46     12.73 o 
 -11   4   5        4.34       12.73     10.57 o 
 -10   4   5       31.81       32.31      8.79 o 
  -9   4   5      108.81      117.24     16.72 o 
  -8   4   5      129.39      128.61      7.54 o 
  -7   4   5       19.51       16.38      2.85 o 
  -6   4   5       18.01       14.89      2.78 o 
  -5   4   5       12.14       13.21      3.43 o 
  -4   4   5       84.35       89.48      3.98 o 
  -3   4   5        9.20       13.92      2.47 o 
  -2   4   5      395.93      396.38      7.58 o 
  -1   4   5       32.23       33.41      3.04 o 
   0   4   5      700.46      694.47     10.26 o 
   1   4   5      325.96      338.62      6.33 o 
   2   4   5       58.98       59.03      4.83 o 
   3   4   5      349.15      327.37      8.57 o 
   4   4   5       34.86       42.06      4.87 o 
   5   4   5      178.46      188.88      8.50 o 
   6   4   5       32.70       34.03      4.98 o 
   7   4   5       14.14       20.97      5.97 o 
   8   4   5       23.06       21.89     13.45 o 
   9   4   5       18.60        7.92     12.50 o 
 -12   5   5        4.13        2.97     11.33 o 
 -11   5   5       10.33       -6.62      9.63 o 
 -10   5   5        9.72        9.98      8.15 o 
  -9   5   5        9.38       14.48      7.87 o 
  -8   5   5       56.90       66.26     10.44 o 
  -7   5   5       43.53       44.02      4.03 o 
  -6   5   5       14.11        9.85      3.06 o 
  -5   5   5      119.25      125.99      8.07 o 
  -4   5   5        2.99        3.57      2.07 o 
  -3   5   5       55.44       63.43      3.82 o 
  -2   5   5      166.28      172.73      5.45 o 
  -1   5   5        6.66       10.15      2.40 o 
   0   5   5      186.19      202.15      6.16 o 
   1   5   5       66.48       62.71      2.96 o 
   2   5   5      130.34      127.63      7.21 o 
   3   5   5       63.68       71.40      5.79 o 
   4   5   5      137.29      135.11     10.25 o 
   5   5   5       19.43       11.13      4.85 o 
   6   5   5       17.32       16.78      4.67 o 
   7   5   5        2.29        6.93      5.59 o 
   8   5   5       13.49        4.79      7.41 o 
   9   5   5        7.02       21.36      9.00 o 
 -12   6   5       15.88       10.61     13.32 o 
 -11   6   5       14.59        1.19     10.74 o 
 -10   6   5        2.82       -0.04      7.66 o 
  -9   6   5       23.87       21.49     14.26 o 
  -8   6   5        0.02       -2.71      8.83 o 
  -7   6   5      136.02      150.64     31.70 o 
  -6   6   5      225.46      229.91     10.22 o 
  -5   6   5      113.04      111.33      8.90 o 
  -4   6   5      196.43      200.08      9.03 o 
  -3   6   5       39.75       39.15      3.36 o 
  -2   6   5       88.87       94.90      4.41 o 
  -1   6   5       19.07       21.75      2.99 o 
   0   6   5      175.34      192.33      7.18 o 
   1   6   5        9.21       10.75      3.56 o 
   2   6   5      207.22      207.32      8.25 o 
   3   6   5      137.47      158.61     10.12 o 
   4   6   5       21.98       21.99      5.43 o 
   5   6   5       42.01       34.16      6.50 o 
   6   6   5       12.99        9.81      4.61 o 
   7   6   5       34.63       40.90      8.86 o 
   8   6   5        9.32       13.94      7.86 o 
   9   6   5        0.37       -1.22      8.39 o 
 -11   7   5       26.25       26.82     14.30 o 
 -10   7   5        1.04       -7.91      7.98 o 
  -9   7   5        2.50       -3.68      7.61 o 
  -8   7   5       76.37       82.20     12.15 o 
  -7   7   5       24.98       26.29      8.25 o 
  -6   7   5        7.26        6.75      3.39 o 
  -5   7   5      160.92      166.82      9.02 o 
  -4   7   5      141.50      148.07      7.80 o 
  -3   7   5      295.02      288.57      7.77 o 
  -2   7   5       25.42       30.34      3.16 o 
  -1   7   5       33.86       38.69      3.52 o 
   0   7   5        1.93        2.15      2.26 o 
   1   7   5      142.64      151.26      7.83 o 
   2   7   5      167.76      147.68      9.90 o 
   3   7   5        2.31        2.60      4.18 o 
   4   7   5      126.96      127.81     10.33 o 
   5   7   5       17.44       20.80      6.33 o 
   6   7   5       26.76       31.55      6.06 o 
   7   7   5        7.95        2.76      6.92 o 
   8   7   5        2.27       -7.26      7.26 o 
 -11   8   5       18.21       17.57     11.45 o 
 -10   8   5        1.59        4.06     11.48 o 
  -9   8   5        1.71       -3.51      7.81 o 
  -8   8   5       24.14       24.08     15.45 o 
  -7   8   5       67.90       65.49     11.05 o 
  -6   8   5       74.18       69.83     10.35 o 
  -5   8   5       17.85       18.33      4.46 o 
  -4   8   5      230.02      221.06     11.66 o 
  -3   8   5       85.03       90.29      7.18 o 
  -2   8   5       67.89       69.13      5.95 o 
  -1   8   5       16.51       12.09      3.53 o 
   0   8   5       13.61       10.85      2.70 o 
   1   8   5       15.18       13.21      4.91 o 
   2   8   5       50.18       44.12      7.76 o 
   3   8   5      149.98      138.45     10.64 o 
   4   8   5      157.12      141.52     14.95 o 
   5   8   5       28.90       33.82      7.26 o 
   6   8   5        7.21        5.74      6.31 o 
   7   8   5       14.38       10.62      7.03 o 
   8   8   5        3.72        6.12      8.48 o 
 -10   9   5       15.91       34.10     12.03 o 
  -9   9   5        0.56       -4.11      8.88 o 
  -8   9   5       21.52       15.74      9.55 o 
  -7   9   5        4.66        2.09      7.61 o 
  -6   9   5       11.18       14.42      7.96 o 
  -5   9   5       81.52       84.50     12.13 o 
  -4   9   5       16.67       13.05      5.22 o 
  -3   9   5      113.98      122.50      7.69 o 
  -2   9   5       17.14        8.19      3.72 o 
  -1   9   5       60.91       61.50      5.18 o 
   0   9   5        6.87        7.12      2.89 o 
   1   9   5        6.86       -1.48      4.43 o 
   2   9   5       41.09       39.72      6.89 o 
   3   9   5       14.46       33.07      6.83 o 
   4   9   5       25.70       36.27      7.64 o 
   5   9   5        2.47        2.95      9.55 o 
   6   9   5        6.38       10.17      9.33 o 
   7   9   5        7.86        0.60      6.85 o 
   8   9   5        7.31       -7.60     10.40 o 
 -10  10   5        4.46        3.58     11.19 o 
  -9  10   5        3.55       -8.45      8.45 o 
  -8  10   5        4.80        5.53      9.61 o 
  -7  10   5        3.60        4.87      8.16 o 
  -6  10   5        5.46       18.92      8.44 o 
  -5  10   5       18.20       14.43      7.78 o 
  -4  10   5       21.68       19.83      5.28 o 
  -3  10   5       29.62       28.70      5.75 o 
  -2  10   5       17.58       21.47      5.78 o 
  -1  10   5       13.94        9.65      5.16 o 
   0  10   5      255.99      244.39     10.66 o 
   1  10   5       63.79       73.78      8.75 o 
   2  10   5       47.12       59.04     13.48 o 
   3  10   5        3.98        5.62      6.30 o 
   4  10   5        5.70       10.25     10.57 o 
   5  10   5        8.49       24.75     11.41 o 
   6  10   5        4.30        8.40      9.75 o 
   7  10   5        3.11       17.28      8.15 o 
  -9  11   5        1.19        2.02      9.75 o 
  -8  11   5        0.12        3.71      9.79 o 
  -7  11   5       30.85       29.52     10.38 o 
  -6  11   5       10.83       12.25      8.66 o 
  -5  11   5        2.02        7.41      7.75 o 
  -4  11   5       15.24       20.60      5.31 o 
  -3  11   5      125.91      116.00     10.56 o 
  -2  11   5       45.79       47.30     11.73 o 
  -1  11   5       22.09       19.55      5.25 o 
   0  11   5       14.94        6.18      5.22 o 
   1  11   5       16.26       13.19      6.13 o 
   2  11   5        0.21       -4.46      7.02 o 
   3  11   5        2.97        5.04      8.58 o 
   4  11   5        7.28        5.60      8.95 o 
   5  11   5        1.63      -11.84     11.84 o 
   6  11   5       14.61        0.53     10.44 o 
  -8  12   5        3.51       -8.17      9.89 o 
  -7  12   5        5.97       12.24      9.43 o 
  -6  12   5       11.20       -0.91      8.40 o 
  -5  12   5       16.93        2.21     10.48 o 
  -4  12   5       12.40       10.27      5.17 o 
  -3  12   5       48.93       47.65      8.01 o 
  -2  12   5        1.33       -2.97      7.06 o 
  -1  12   5       29.89       25.16      7.57 o 
   0  12   5       31.63       56.11      9.72 o 
   1  12   5       15.66       15.67     12.43 o 
   2  12   5        2.73       -3.97      7.81 o 
   3  12   5        0.98        0.64      8.79 o 
   4  12   5       19.64       17.38     10.43 o 
   5  12   5        5.96       -7.80      9.87 o 
   6  12   5       22.57       42.01     14.69 o 
  -7  13   5       10.90        8.95     13.58 o 
  -6  13   5       26.50       11.20     12.77 o 
  -5  13   5       31.18       33.10     13.28 o 
  -4  13   5        4.77        2.33     10.10 o 
  -3  13   5        0.59       -2.67      7.34 o 
  -2  13   5        0.16       -4.25      5.89 o 
  -1  13   5        4.66        7.63      8.85 o 
   0  13   5        9.89       19.86     11.71 o 
   1  13   5       56.07       61.74     15.78 o 
   2  13   5        1.96       -5.30     11.33 o 
   3  13   5       13.23       21.34     11.03 o 
   4  13   5        1.20        5.70     10.30 o 
   5  13   5        2.40        1.42     11.32 o 
  -6  14   5        3.88        6.07     13.58 o 
  -5  14   5        9.82       23.25     13.62 o 
  -4  14   5       16.26       16.38     12.09 o 
  -3  14   5        4.70       10.82      6.33 o 
  -2  14   5        1.72       -2.29      6.29 o 
  -1  14   5       12.09       27.58     12.31 o 
   0  14   5       19.96       36.53     14.04 o 
   1  14   5        5.16      -10.10     10.10 o 
   2  14   5        1.32       -5.35     12.05 o 
   3  14   5        6.00       14.30     15.45 o 
  -3  15   5        4.13        7.43     12.01 o 
  -2  15   5        9.56        5.74      6.87 o 
  -1  15   5       11.61       15.23     12.31 o 
   0  15   5       16.24       -2.84     11.80 o 
   1  15   5        5.33        0.25     12.73 o 
 -12   0   6       15.63       -6.36      7.98 o 
 -11   0   6        8.53       -3.48      7.26 o 
 -10   0   6        0.67        3.52      7.81 o 
  -9   0   6       33.13       20.62      8.40 o 
  -8   0   6        1.43        2.74      5.58 o 
  -7   0   6       17.18       21.34      5.91 o 
  -6   0   6      517.37      616.42     34.07 o 
  -5   0   6      532.03      534.91     18.74 o 
  -4   0   6      822.07      766.53     35.88 o 
  -3   0   6        1.14       30.73      5.66 o 
  -2   0   6     1923.34     1853.46     43.55 o 
  -1   0   6      451.04      468.12     16.29 o 
   0   0   6     1026.88      990.28     21.61 o 
   1   0   6        0.84       -1.04      2.95 o 
   2   0   6       55.40       64.45      5.68 o 
   3   0   6       23.66       55.80      9.40 o 
   4   0   6       42.46       39.49      5.30 o 
   5   0   6       50.74       45.27     12.67 o 
   6   0   6       27.41       43.91     13.24 o 
   7   0   6       38.61       33.70      5.89 o 
   8   0   6        2.36       -5.05     11.41 o 
   9   0   6        0.00       -0.55     12.73 o 
 -13   1   6        0.23       -8.10      8.10 o 
 -12   1   6        3.43       -0.76      5.50 o 
 -11   1   6        0.54       -0.10      5.51 o 
 -10   1   6       33.67       25.18      7.30 o 
  -9   1   6       20.92       23.41      5.45 o 
  -8   1   6       88.59       91.58      6.81 o 
  -7   1   6        4.71        5.37      3.38 o 
  -6   1   6      228.52      219.38      6.44 o 
  -5   1   6       89.39       90.34      5.75 o 
  -4   1   6      188.51      184.89      7.74 o 
  -3   1   6      480.81      493.10     11.87 o 
  -2   1   6      104.21      108.88      6.09 o 
  -1   1   6       54.31       52.54      4.65 o 
   0   1   6      234.52      215.69      6.82 o 
   1   1   6      136.04      148.38      7.49 o 
   2   1   6       53.75       62.60      3.63 o 
   3   1   6        4.87        4.11      1.87 o 
   4   1   6      107.46      120.20      4.99 o 
   5   1   6      110.50      112.36      6.48 o 
   6   1   6        8.20        9.33      2.85 o 
   7   1   6       30.81       23.10      5.90 o 
   8   1   6        1.27        4.01      4.80 o 
   9   1   6       18.93       30.74     11.41 o 
 -12   2   6        4.09       -5.05      9.55 o 
 -11   2   6       10.39        6.22      5.30 o 
 -10   2   6       17.09       11.37      5.83 o 
  -9   2   6       23.84       21.25      5.31 o 
  -8   2   6       12.17       12.24      4.21 o 
  -7   2   6       57.89       51.04      4.09 o 
  -6   2   6      545.51      532.47     10.32 o 
  -5   2   6       55.88       74.46      5.32 o 
  -4   2   6        4.22        3.25      2.76 o 
  -3   2   6       15.56       13.84      3.47 o 
  -2   2   6      331.87      350.40      8.70 o 
  -1   2   6      367.31      355.52      8.69 o 
   0   2   6       45.31       48.17      4.87 o 
   1   2   6       10.32       13.23      2.40 o 
   2   2   6       95.45       93.65      4.97 o 
   3   2   6      129.96      138.17      4.88 o 
   4   2   6      105.40       95.52      4.19 o 
   5   2   6       24.83       28.00      4.98 o 
   6   2   6        2.59       -3.49      4.24 o 
   7   2   6        0.06       -4.33      5.03 o 
   8   2   6       10.30        3.67      5.66 o 
   9   2   6       12.18       16.11      6.41 o 
 -12   3   6        3.36       -8.78      8.78 o 
 -11   3   6       23.10       27.33     11.58 o 
 -10   3   6       33.73       41.67      6.84 o 
  -9   3   6      136.52      145.82      9.52 o 
  -8   3   6      162.75      149.86     10.34 o 
  -7   3   6      276.53      270.60      8.22 o 
  -6   3   6      137.25      160.05      8.53 o 
  -5   3   6       63.91       63.30      3.19 o 
  -4   3   6       82.55       81.89      3.85 o 
  -3   3   6       78.04      106.97      6.27 o 
  -2   3   6      499.81      469.37     10.39 o 
  -1   3   6      215.70      222.94      6.91 o 
   0   3   6       33.11       83.01      4.98 o 
   1   3   6       35.77       40.91      3.56 o 
   2   3   6       15.95       17.16      2.52 o 
   3   3   6      166.50      176.02      5.86 o 
   4   3   6      120.27      121.34      9.13 o 
   5   3   6        8.83        9.31      4.26 o 
   6   3   6       53.61       76.56      8.34 o 
   7   3   6        4.87        2.12      4.21 o 
   8   3   6        0.11       -2.36      5.90 o 
   9   3   6        0.46       10.46      6.61 o 
 -12   4   6        1.53       -9.67      9.67 o 
 -11   4   6       29.77       41.67     13.71 o 
 -10   4   6       16.10       13.87      8.10 o 
  -9   4   6        0.63        4.19      5.27 o 
  -8   4   6       45.89       41.57      6.05 o 
  -7   4   6        7.29        5.01      3.15 o 
  -6   4   6      149.18      160.94      6.80 o 
  -5   4   6      128.55      134.53      6.13 o 
  -4   4   6      107.74      109.83      3.45 o 
  -3   4   6       60.01       55.15      3.65 o 
  -2   4   6       72.29       71.50      5.70 o 
  -1   4   6       24.40       27.43      2.74 o 
   0   4   6      198.46      209.33      5.82 o 
   1   4   6       49.57       57.52      4.57 o 
   2   4   6      165.81      157.98      5.58 o 
   3   4   6       19.60       23.85      5.13 o 
   4   4   6       18.70       16.21      4.20 o 
   5   4   6       41.89       42.66      5.70 o 
   6   4   6       14.38        5.12      4.46 o 
   7   4   6        7.71        7.87      4.77 o 
   8   4   6        0.40       -2.09      6.23 o 
   9   4   6        6.14       -5.72      7.56 o 
 -12   5   6        3.20        1.10     11.88 o 
 -11   5   6        9.89       11.03     11.07 o 
 -10   5   6       25.37       31.84     12.88 o 
  -9   5   6       44.24       29.52      8.86 o 
  -8   5   6       55.50       52.27      6.07 o 
  -7   5   6       21.93       20.51      4.80 o 
  -6   5   6      192.58      179.73      8.48 o 
  -5   5   6      364.10      372.41     12.73 o 
  -4   5   6      140.34      133.94      5.32 o 
  -3   5   6      187.84      194.19      6.52 o 
  -2   5   6      255.72      260.97      6.92 o 
  -1   5   6      109.46      119.23      4.31 o 
   0   5   6       66.40       68.98      4.44 o 
   1   5   6      192.40      185.62      7.13 o 
   2   5   6       13.69        9.76      2.99 o 
   3   5   6      275.26      272.23     10.36 o 
   4   5   6        2.56        4.18      3.69 o 
   5   5   6       19.86       23.17      5.02 o 
   6   5   6        6.57       -1.49      4.04 o 
   7   5   6       12.40       13.44      7.17 o 
   8   5   6        4.30        0.72      7.58 o 
   9   5   6        0.06       -3.41     10.76 o 
 -11   6   6       36.98       11.16     11.71 o 
 -10   6   6        6.88       -0.53      8.04 o 
  -9   6   6       22.18       14.80     10.95 o 
  -8   6   6        2.47       -2.51      6.46 o 
  -7   6   6       19.61       17.61      4.75 o 
  -6   6   6      125.82      120.10      8.51 o 
  -5   6   6      134.87      140.63      7.92 o 
  -4   6   6      186.92      189.27      7.16 o 
  -3   6   6      134.37      148.22      7.15 o 
  -2   6   6      208.38      217.58      6.75 o 
  -1   6   6       10.15        9.61      2.69 o 
   0   6   6       37.06       38.95      3.36 o 
   1   6   6      114.76       97.46      4.94 o 
   2   6   6       75.36       65.65      5.94 o 
   3   6   6        8.72        3.42      3.75 o 
   4   6   6       36.91       33.89      6.55 o 
   5   6   6       14.31        9.19      5.59 o 
   6   6   6        7.00        6.58      4.79 o 
   7   6   6       11.78       10.38     12.92 o 
   8   6   6        0.17       -3.36     18.92 o 
 -11   7   6       15.61       29.89     16.99 o 
 -10   7   6        4.92       -0.40      8.36 o 
  -9   7   6       22.47       18.02      9.00 o 
  -8   7   6       45.92       56.96     15.81 o 
  -7   7   6       97.97       88.89      6.50 o 
  -6   7   6      161.49      171.58     10.14 o 
  -5   7   6       17.41       21.28      4.63 o 
  -4   7   6       31.05       27.82      4.76 o 
  -3   7   6       20.25       14.78      3.40 o 
  -2   7   6       75.39       86.44      5.05 o 
  -1   7   6       42.94       34.96      3.58 o 
   0   7   6       57.66       55.35      3.89 o 
   1   7   6        1.48        4.53      4.14 o 
   2   7   6      231.22      210.60     12.22 o 
   3   7   6      104.47      105.44     11.37 o 
   4   7   6       17.42       12.94      5.47 o 
   5   7   6        7.50       11.89     11.44 o 
   6   7   6       39.54       54.32      8.84 o 
   7   7   6        4.32        5.79      7.36 o 
   8   7   6        9.10        1.81      7.66 o 
 -11   8   6        5.37       -3.64     14.36 o 
 -10   8   6        6.92        4.32     18.20 o 
  -9   8   6       12.16       21.79     10.36 o 
  -8   8   6       26.03       19.21      8.69 o 
  -7   8   6       74.29       79.02     12.38 o 
  -6   8   6       11.08       11.14      4.77 o 
  -5   8   6       25.52       21.75      5.44 o 
  -4   8   6       39.15       35.09      5.06 o 
  -3   8   6       43.69       47.18      4.75 o 
  -2   8   6        3.05        2.68      3.35 o 
  -1   8   6       14.84        9.46      3.42 o 
   0   8   6       30.37       30.45      4.51 o 
   1   8   6       45.46       45.60      9.09 o 
   2   8   6      172.83      169.38     25.52 o 
   3   8   6       52.38       51.49      7.85 o 
   4   8   6       13.16       11.17      5.94 o 
   5   8   6       17.45       15.32      9.13 o 
   6   8   6       15.63       13.95      7.11 o 
   7   8   6        3.87        2.91     11.58 o 
 -10   9   6        9.94       28.94     12.31 o 
  -9   9   6       13.73        8.89      9.98 o 
  -8   9   6        6.77        0.64      8.83 o 
  -7   9   6       17.74       24.33     14.75 o 
  -6   9   6       11.50        8.34      4.75 o 
  -5   9   6       19.23       20.72      5.50 o 
  -4   9   6       38.26       47.60      6.58 o 
  -3   9   6       56.61       60.34      5.33 o 
  -2   9   6      468.52      455.94     11.72 o 
  -1   9   6      170.11      165.86      8.55 o 
   0   9   6       80.50       80.41      5.72 o 
   1   9   6       41.68       33.19      7.32 o 
   2   9   6       16.90       11.94      5.80 o 
   3   9   6        5.28       10.64      5.98 o 
   4   9   6        9.74        6.31      6.33 o 
   5   9   6        4.30        0.08      8.81 o 
   6   9   6        8.90       15.53     12.01 o 
   7   9   6       27.77       20.92      9.86 o 
 -10  10   6        3.30       21.12     18.29 o 
  -9  10   6        9.27       24.80     11.17 o 
  -8  10   6        6.91       -2.84      8.98 o 
  -7  10   6        1.11        2.18      8.29 o 
  -6  10   6       13.71       16.08      8.59 o 
  -5  10   6        1.95        1.45      4.59 o 
  -4  10   6      107.84       95.24      9.57 o 
  -3  10   6       77.65       69.09      9.51 o 
  -2  10   6       33.42       21.37      5.08 o 
  -1  10   6       64.73       63.73      6.19 o 
   0  10   6       26.98       27.06      6.62 o 
   1  10   6       38.06       32.24      7.12 o 
   2  10   6       13.86       14.59      8.75 o 
   3  10   6        6.55        6.69      6.43 o 
   4  10   6        0.97        9.37     20.30 o 
   5  10   6        3.61        3.13      9.02 o 
   6  10   6        2.32       -6.32     18.18 o 
  -9  11   6       10.47       16.26     11.09 o 
  -8  11   6       34.45       30.20     16.00 o 
  -7  11   6        2.46        7.17      9.23 o 
  -6  11   6        5.41        4.52      8.35 o 
  -5  11   6       17.95       11.43      6.20 o 
  -4  11   6       12.63        8.42      8.66 o 
  -3  11   6       61.27       76.80      9.96 o 
  -2  11   6       53.87       55.26      9.36 o 
  -1  11   6       11.79        8.15      4.82 o 
   0  11   6       27.46       20.95      6.71 o 
   1  11   6       32.86       25.73      7.03 o 
   2  11   6       29.40       34.14     10.95 o 
   3  11   6       14.53       12.26      9.58 o 
   4  11   6        7.11        5.17      9.31 o 
   5  11   6        5.39        4.81     15.51 o 
   6  11   6       37.84       60.04     14.91 o 
  -8  12   6       31.69       28.56     16.53 o 
  -7  12   6       12.37        2.70      9.55 o 
  -6  12   6       22.79       21.64     13.07 o 
  -5  12   6       27.23       40.14     13.28 o 
  -4  12   6       21.65       23.95      6.80 o 
  -3  12   6       10.93       21.32      7.41 o 
  -2  12   6       10.10        4.15      6.21 o 
  -1  12   6        6.42        1.50      5.43 o 
   0  12   6       22.86       36.72      9.28 o 
   1  12   6       29.15        7.66      8.60 o 
   2  12   6        4.24        0.98      8.09 o 
   3  12   6       14.24       32.11     14.94 o 
   4  12   6        5.41        0.37     10.30 o 
   5  12   6       10.22        9.65     12.09 o 
  -7  13   6        5.75       -7.17     12.94 o 
  -6  13   6        9.09       18.63     13.96 o 
  -5  13   6        8.19        7.00     11.54 o 
  -4  13   6       11.30        6.70      7.60 o 
  -3  13   6        2.69        1.05      6.54 o 
  -2  13   6        9.72        2.14      6.39 o 
  -1  13   6        2.17        2.76     10.14 o 
   0  13   6        0.48        7.89     11.71 o 
   1  13   6        0.60        1.57     11.71 o 
   2  13   6       19.43       23.51     14.09 o 
   3  13   6       15.66        9.04     10.67 o 
   4  13   6        4.25       -5.57      9.99 o 
  -5  14   6       13.67       24.23     14.43 o 
  -4  14   6       10.07       14.43     12.26 o 
  -3  14   6        8.42        3.17      6.92 o 
  -2  14   6       19.95       30.11      8.05 o 
  -1  14   6        0.65       -2.16     10.31 o 
   0  14   6        5.05        9.25     12.14 o 
   1  14   6        0.02        6.62     13.41 o 
   2  14   6       13.18       11.50     13.96 o 
  -3  15   6        5.35        0.93     10.86 o 
  -2  15   6       34.77       46.63     14.43 o 
  -1  15   6       19.29       19.05     13.41 o 
   0  15   6       24.48        9.76     13.79 o 
 -13   0   7       20.68       12.73     10.40 o 
 -12   0   7        1.02       -2.80      8.61 o 
 -11   0   7       16.06       30.64     10.57 o 
 -10   0   7        0.67        2.08      8.23 o 
  -9   0   7       64.76       68.83      9.58 o 
  -8   0   7      149.10      137.44     16.29 o 
  -7   0   7       82.30      127.21     11.43 o 
  -6   0   7        0.18        1.84      2.71 o 
  -5   0   7      389.52      366.25     19.45 o 
  -4   0   7       55.05       57.85      7.80 o 
  -3   0   7      542.74      515.76     27.30 o 
  -2   0   7      137.11      156.63     10.94 o 
  -1   0   7      214.90      231.82     12.58 o 
   0   0   7       53.19       50.85      5.61 o 
   1   0   7      155.93      154.94     16.77 o 
   2   0   7       99.35       93.75      7.18 o 
   3   0   7        0.05        0.80      3.58 o 
   4   0   7        0.63       -0.49      4.20 o 
   5   0   7        1.35       -1.48      4.62 o 
   6   0   7       28.20       28.33      6.28 o 
   7   0   7        0.09        3.07      4.61 o 
   8   0   7        3.68       -8.15     10.86 o 
   9   0   7       22.89       36.75     17.86 o 
 -13   1   7        1.88       -9.04      9.04 o 
 -12   1   7        0.17        5.93      6.28 o 
 -11   1   7        2.79       -0.22      7.91 o 
 -10   1   7       15.15       10.81      7.28 o 
  -9   1   7       34.67       23.91      8.22 o 
  -8   1   7       70.86       64.55      6.36 o 
  -7   1   7       20.55       19.57      3.21 o 
  -6   1   7       40.82       37.11      2.67 o 
  -5   1   7      140.08      133.72      7.80 o 
  -4   1   7       10.78        5.74      3.43 o 
  -3   1   7       48.64       45.02      4.79 o 
  -2   1   7       12.10       17.78      4.82 o 
  -1   1   7      550.04      556.97     12.81 o 
   0   1   7       30.61       36.47      3.82 o 
   1   1   7       42.84       54.26      4.36 o 
   2   1   7        7.03        9.96      2.58 o 
   3   1   7       19.40       17.05      3.48 o 
   4   1   7      197.85      189.70      7.66 o 
   5   1   7        3.92        5.27      3.35 o 
   6   1   7        3.62        4.58      4.10 o 
   7   1   7        1.82        3.35      5.13 o 
   8   1   7       10.09        9.12      8.83 o 
   9   1   7        2.94        4.90     10.43 o 
 -12   2   7        8.32        6.25      6.08 o 
 -11   2   7        3.46        6.15     11.31 o 
 -10   2   7        2.64       -1.19      5.49 o 
  -9   2   7      101.80      109.48     11.14 o 
  -8   2   7       37.80       42.36      5.72 o 
  -7   2   7      121.01      103.48      5.69 o 
  -6   2   7      570.86      543.63     14.63 o 
  -5   2   7       81.64       81.22      6.35 o 
  -4   2   7      634.11      634.47     15.08 o 
  -3   2   7       11.57       12.00      3.67 o 
  -2   2   7       52.96       57.73      4.98 o 
  -1   2   7       24.93       22.34      3.59 o 
   0   2   7      412.20      393.49     11.28 o 
   1   2   7      123.65      116.91      5.16 o 
   2   2   7       17.03        9.44      3.39 o 
   3   2   7       70.57       74.10      6.21 o 
   4   2   7       12.94       16.67      3.43 o 
   5   2   7       53.32       46.50      6.70 o 
   6   2   7        4.98       -4.56      4.56 o 
   7   2   7        5.97       16.71      6.29 o 
   8   2   7       16.47       28.93      7.22 o 
 -12   3   7       14.92        5.39     11.41 o 
 -11   3   7        0.17        4.51      5.56 o 
 -10   3   7       12.60       12.29      5.60 o 
  -9   3   7       58.60       59.67      7.18 o 
  -8   3   7        2.75        2.20      4.76 o 
  -7   3   7       58.65       58.63      5.85 o 
  -6   3   7      189.79      215.36      8.11 o 
  -5   3   7       19.26       19.87      2.55 o 
  -4   3   7        1.50        3.98      3.77 o 
  -3   3   7      270.45      291.29     10.95 o 
  -2   3   7        9.78        6.78      3.07 o 
  -1   3   7      162.35      167.34      7.02 o 
   0   3   7       83.57       83.17      4.39 o 
   1   3   7      137.16      136.73      6.07 o 
   2   3   7        6.16        5.24      2.48 o 
   3   3   7      424.76      434.06      9.52 o 
   4   3   7       17.80       28.23      9.17 o 
   5   3   7       22.59       18.75      5.69 o 
   6   3   7       27.96       33.09      6.75 o 
   7   3   7        5.11        8.80      8.88 o 
   8   3   7        3.92       -5.61      5.61 o 
 -12   4   7        7.56       12.39     11.88 o 
 -11   4   7        4.83       20.07     11.24 o 
 -10   4   7        9.34        8.68      4.86 o 
  -9   4   7       77.38       68.90      7.45 o 
  -8   4   7       17.32       15.40      5.39 o 
  -7   4   7      212.12      207.82      9.38 o 
  -6   4   7       52.83       49.63      4.76 o 
  -5   4   7      252.26      261.28      5.94 o 
  -4   4   7        3.72       -2.43      2.47 o 
  -3   4   7        9.36        8.99      2.81 o 
  -2   4   7       54.38       54.64      3.91 o 
  -1   4   7       71.57       74.53      4.17 o 
   0   4   7       64.60       69.62      4.15 o 
   1   4   7       97.10      100.15      4.76 o 
   2   4   7       33.07       33.85      3.07 o 
   3   4   7       97.37       99.80      8.72 o 
   4   4   7       64.06       67.20      7.96 o 
   5   4   7       79.66       76.11      6.44 o 
   6   4   7        4.03       -1.48      4.26 o 
   7   4   7        4.02        2.85      6.16 o 
   8   4   7        5.18       -1.06      6.47 o 
 -12   5   7        4.86       -2.97     11.12 o 
 -11   5   7        6.15        7.55     11.46 o 
 -10   5   7        1.37        2.16      7.23 o 
  -9   5   7        0.78        1.12      4.50 o 
  -8   5   7       52.90       53.74      6.91 o 
  -7   5   7       85.08       85.17      7.92 o 
  -6   5   7      108.91      101.91     11.95 o 
  -5   5   7       60.34       62.72      4.63 o 
  -4   5   7      161.76      173.15     10.64 o 
  -3   5   7       15.38       10.34      4.07 o 
  -2   5   7       90.80       87.77      3.82 o 
  -1   5   7      109.15      112.92      5.41 o 
   0   5   7      447.92      433.58      9.09 o 
   1   5   7      114.00      112.20      4.52 o 
   2   5   7       26.82       26.63      4.42 o 
   3   5   7        1.99        1.99      3.55 o 
   4   5   7       18.39       23.61      5.09 o 
   5   5   7       29.44       31.78      5.88 o 
   6   5   7        1.79        5.22      5.82 o 
   7   5   7       12.04        7.10      6.93 o 
   8   5   7        2.00       -2.07      8.05 o 
 -11   6   7        2.59       -5.82      8.70 o 
 -10   6   7       44.24       66.94     18.16 o 
  -9   6   7        6.24       -4.97      9.99 o 
  -8   6   7        9.22       12.70      4.96 o 
  -7   6   7       12.48       11.50      5.09 o 
  -6   6   7        7.70        4.67      6.40 o 
  -5   6   7      425.40      398.37     10.12 o 
  -4   6   7       10.87        2.36      3.09 o 
  -3   6   7      385.07      368.46      9.76 o 
  -2   6   7       23.16       24.14      3.41 o 
  -1   6   7       20.92       17.49      3.73 o 
   0   6   7      296.98      302.20      7.00 o 
   1   6   7       18.44       21.45      2.91 o 
   2   6   7       73.69       55.59      7.02 o 
   3   6   7       63.56       62.96      8.04 o 
   4   6   7       54.65       55.98      6.57 o 
   5   6   7       50.19       53.62      7.04 o 
   6   6   7        4.97       -0.35     12.26 o 
   7   6   7        1.06       -6.61      6.61 o 
   8   6   7        0.04        2.76      8.76 o 
 -11   7   7       22.25       42.93     12.52 o 
 -10   7   7       14.75       -2.31     10.69 o 
  -9   7   7       24.75       24.57      9.83 o 
  -8   7   7       41.24       34.59     10.75 o 
  -7   7   7        3.44        8.57      9.41 o 
  -6   7   7       26.88       30.50      5.91 o 
  -5   7   7        0.66        3.27      4.04 o 
  -4   7   7      270.80      276.53      9.28 o 
  -3   7   7      165.87      168.50      7.64 o 
  -2   7   7      101.67      111.69      6.40 o 
  -1   7   7       40.02       37.41      4.34 o 
   0   7   7      155.67      149.10      9.70 o 
   1   7   7      160.35      182.89     11.45 o 
   2   7   7       62.83       60.02      7.49 o 
   3   7   7       15.96        3.71      5.15 o 
   4   7   7       19.18       22.97      9.98 o 
   5   7   7       15.56       22.97      9.70 o 
   6   7   7        9.35        9.68      7.93 o 
   7   7   7        0.38       -7.47      7.47 o 
 -11   8   7        1.56        2.18     10.81 o 
 -10   8   7        7.42        6.43     10.09 o 
  -9   8   7        6.86       16.76     12.64 o 
  -8   8   7       17.37       11.70      8.45 o 
  -7   8   7       27.53       31.43      7.23 o 
  -6   8   7       22.42       24.14      5.79 o 
  -5   8   7       15.76       12.67      5.45 o 
  -4   8   7      236.68      228.81     10.90 o 
  -3   8   7      109.55      107.31      6.59 o 
  -2   8   7       30.38       25.19      4.19 o 
  -1   8   7      125.70      119.25      7.33 o 
   0   8   7       19.60       15.03      4.00 o 
   1   8   7       73.45       77.56     19.71 o 
   2   8   7       13.16       17.08      5.96 o 
   3   8   7       16.08       13.22      6.05 o 
   4   8   7       19.16       10.73      8.76 o 
   5   8   7       21.86       24.25     10.82 o 
   6   8   7        9.19       16.16      8.99 o 
   7   8   7        5.27        6.89      8.82 o 
 -10   9   7        1.18        1.73     10.27 o 
  -9   9   7        0.88       -8.14      8.14 o 
  -8   9   7       15.10        9.08     15.89 o 
  -7   9   7      109.93      118.68      7.24 o 
  -6   9   7        9.73       10.00      5.39 o 
  -5   9   7        6.15        9.76      5.19 o 
  -4   9   7       54.83       56.12      7.48 o 
  -3   9   7       13.44       18.26      4.12 o 
  -2   9   7       64.80       61.23      6.13 o 
  -1   9   7       49.50       47.09      5.66 o 
   0   9   7      225.27      229.51      8.80 o 
   1   9   7       22.49       10.44      5.69 o 
   2   9   7       12.32        7.86      6.01 o 
   3   9   7        6.09       20.01      7.97 o 
   4   9   7        1.13       11.00      9.07 o 
   5   9   7        5.30       -8.11      8.11 o 
   6   9   7       14.15        6.19      7.28 o 
 -10  10   7       13.69       15.62     12.07 o 
  -9  10   7        4.60       -6.71      9.71 o 
  -8  10   7        1.91        9.57      9.82 o 
  -7  10   7        9.36       -1.02      8.35 o 
  -6  10   7        5.74       14.76      5.33 o 
  -5  10   7        0.41       -4.29      4.29 o 
  -4  10   7       75.93       81.33     13.58 o 
  -3  10   7       24.36       26.35      6.08 o 
  -2  10   7       45.75       43.26      5.94 o 
  -1  10   7       11.02       18.48      5.64 o 
   0  10   7       35.64       28.07      7.01 o 
   1  10   7       37.56       39.73      7.93 o 
   2  10   7        2.13        8.37      6.49 o 
   3  10   7       14.24        5.45      9.25 o 
   4  10   7        5.15       21.19     10.28 o 
   5  10   7        4.99        3.62      9.93 o 
   6  10   7        2.79       -3.52     10.95 o 
  -9  11   7       30.18       31.55     12.94 o 
  -8  11   7        8.77        0.28      9.57 o 
  -7  11   7       14.42        6.78      9.44 o 
  -6  11   7       13.44        2.92     17.27 o 
  -5  11   7        1.92        4.24      7.60 o 
  -4  11   7       42.36       60.00     19.09 o 
  -3  11   7        1.04       -8.25      8.74 o 
  -2  11   7        8.44       12.36      5.43 o 
  -1  11   7       45.33       54.74      9.58 o 
   0  11   7       22.73       38.58      8.68 o 
   1  11   7        1.39        3.20      6.20 o 
   2  11   7        4.36        3.88      8.75 o 
   3  11   7        2.80        9.66     10.15 o 
   4  11   7       20.20       25.70     11.57 o 
   5  11   7       22.67       22.51     12.73 o 
  -8  12   7       28.93       46.90     34.03 o 
  -7  12   7       25.04       26.86     14.85 o 
  -6  12   7       37.28       26.73     13.32 o 
  -5  12   7       25.89       21.17      8.19 o 
  -4  12   7        4.93        6.47      6.76 o 
  -3  12   7        2.14       -1.28      6.54 o 
  -2  12   7        3.22        8.77      6.68 o 
  -1  12   7        3.72        5.36      4.75 o 
   0  12   7        8.32       23.13     13.11 o 
   1  12   7        7.66        0.24     10.76 o 
   2  12   7        6.22       17.11     19.50 o 
   3  12   7       26.74       18.76     11.74 o 
   4  12   7        9.50       13.13     11.68 o 
  -6  13   7       11.60       10.86     14.00 o 
  -5  13   7        2.86       12.90     12.90 o 
  -4  13   7        1.17       -5.51      6.57 o 
  -3  13   7       21.37       26.57      8.32 o 
  -2  13   7       10.79       -0.87      6.56 o 
  -1  13   7        1.77        8.44     10.99 o 
   0  13   7       17.06       14.64     12.77 o 
   1  13   7        1.65      -10.78     10.78 o 
   2  13   7        9.40       23.28     11.03 o 
   3  13   7        2.01       16.60     11.96 o 
  -5  14   7        3.27       25.54     14.94 o 
  -4  14   7       12.85       20.88      8.00 o 
  -3  14   7        7.36        7.53      7.68 o 
  -2  14   7        3.02       -1.87     11.16 o 
  -1  14   7       11.54       15.91     13.11 o 
   0  14   7        4.69        4.71     12.39 o 
   1  14   7        3.35        3.61     13.88 o 
 -12   0   8       37.10       20.07     11.63 o 
 -11   0   8        7.75       10.01      8.95 o 
 -10   0   8        4.97       10.52      9.00 o 
  -9   0   8       38.00       68.06     13.24 o 
  -8   0   8       33.05       32.23      8.12 o 
  -7   0   8      213.24      202.21     14.94 o 
  -6   0   8       12.60       15.29      6.30 o 
  -5   0   8       56.01       70.20      9.03 o 
  -4   0   8       88.02       75.35      9.00 o 
  -3   0   8       33.23       33.23      6.90 o 
  -2   0   8      536.82      457.97     34.45 o 
  -1   0   8        2.36       -0.72      4.55 o 
   0   0   8      101.09       96.06      9.18 o 
   1   0   8        9.90        3.76      4.24 o 
   2   0   8      277.94      279.96     14.21 o 
   3   0   8       12.79       14.19      4.62 o 
   4   0   8        1.97       -1.80      4.66 o 
   5   0   8        1.21        7.25      5.53 o 
   6   0   8       16.24       25.70      9.55 o 
   7   0   8        0.18       -1.27     11.54 o 
   8   0   8       19.62       37.21     15.53 o 
 -12   1   8        3.07        2.12      6.47 o 
 -11   1   8       12.76       12.77      7.12 o 
 -10   1   8        2.46        1.91      6.26 o 
  -9   1   8       21.28       14.16      7.90 o 
  -8   1   8        1.42       -2.45      4.16 o 
  -7   1   8      218.54      241.94     11.21 o 
  -6   1   8       98.64       95.11      7.34 o 
  -5   1   8       92.85       93.10      6.99 o 
  -4   1   8       92.22      105.10      7.17 o 
  -3   1   8      104.67      104.94      6.92 o 
  -2   1   8      254.56      289.19      9.95 o 
  -1   1   8      360.01      330.99     11.91 o 
   0   1   8        0.93        2.17      3.05 o 
   1   1   8      112.44       94.96      5.76 o 
   2   1   8       38.95       38.43      4.25 o 
   3   1   8       49.99       47.16      5.12 o 
   4   1   8        4.24       -2.02      3.26 o 
   5   1   8       16.18       20.31      4.25 o 
   6   1   8       12.49       14.86      5.74 o 
   7   1   8       20.43       23.09      6.39 o 
   8   1   8        3.33        0.54      9.29 o 
 -12   2   8       24.20       27.03      7.53 o 
 -11   2   8       11.34       11.71      6.95 o 
 -10   2   8        3.68       -4.72      4.72 o 
  -9   2   8       63.01       67.75     13.92 o 
  -8   2   8      280.90      264.55     12.14 o 
  -7   2   8      240.95      252.21     11.49 o 
  -6   2   8       94.12      101.26      7.48 o 
  -5   2   8      113.33      107.76      7.69 o 
  -4   2   8        8.93       10.78      4.08 o 
  -3   2   8       99.73       97.08      6.71 o 
  -2   2   8      166.28      158.41      8.32 o 
  -1   2   8       87.52       78.32      5.46 o 
   0   2   8       69.55       68.25      5.11 o 
   1   2   8       77.02       73.56      4.57 o 
   2   2   8      419.45      399.56     10.36 o 
   3   2   8       37.59       38.86      4.82 o 
   4   2   8       28.85       19.94      4.05 o 
   5   2   8       11.60       24.86      6.85 o 
   6   2   8       15.21       18.68      6.22 o 
   7   2   8       16.78       26.19      6.76 o 
   8   2   8       14.76        9.94      6.82 o 
 -12   3   8        2.41        1.57     11.24 o 
 -11   3   8       22.85       16.52      6.74 o 
 -10   3   8        1.95       -1.74      5.22 o 
  -9   3   8       51.68       53.27      7.51 o 
  -8   3   8      152.68      151.02     10.63 o 
  -7   3   8       54.18       53.17      7.67 o 
  -6   3   8      149.59      160.18      5.73 o 
  -5   3   8      154.04      131.73      5.77 o 
  -4   3   8       38.58       36.49      5.24 o 
  -3   3   8      228.81      219.17      9.76 o 
  -2   3   8       95.38       95.12      8.62 o 
  -1   3   8       43.16       46.00      4.60 o 
   0   3   8       84.26       81.62      4.68 o 
   1   3   8      161.63      156.17     11.40 o 
   2   3   8       97.57      101.58      7.15 o 
   3   3   8      109.47      106.48      6.55 o 
   4   3   8        4.54        7.80      5.25 o 
   5   3   8       25.55       32.53      6.53 o 
   6   3   8        3.28        1.83      5.44 o 
   7   3   8        6.14       11.86      6.57 o 
   8   3   8        6.87        6.62      6.96 o 
 -12   4   8        9.91        4.20     12.14 o 
 -11   4   8        4.06       11.69      8.13 o 
 -10   4   8       33.55       37.35      7.29 o 
  -9   4   8        7.03       12.61      5.88 o 
  -8   4   8       15.17       20.60      5.83 o 
  -7   4   8       22.95       24.20      5.90 o 
  -6   4   8       83.28       98.44      4.99 o 
  -5   4   8      156.86      158.33      6.50 o 
  -4   4   8      193.88      212.35      7.62 o 
  -3   4   8       13.03       15.40      4.86 o 
  -2   4   8      159.42      162.99      5.82 o 
  -1   4   8       94.99       95.43      6.29 o 
   0   4   8       26.20       23.66      3.26 o 
   1   4   8       82.24       86.55      5.50 o 
   2   4   8      350.60      351.40     10.58 o 
   3   4   8       29.45       25.92      6.10 o 
   4   4   8       13.17       16.68      6.14 o 
   5   4   8        8.15       10.62      4.65 o 
   6   4   8       16.72       20.17      6.61 o 
   7   4   8        3.43       -0.20      5.93 o 
 -12   5   8       12.99        4.07     12.35 o 
 -11   5   8        3.53        4.24     10.82 o 
 -10   5   8        9.45        9.67      7.18 o 
  -9   5   8       18.28       21.78      6.41 o 
  -8   5   8        2.45        0.41      4.97 o 
  -7   5   8       60.78       66.11      9.10 o 
  -6   5   8       26.79       22.30      5.25 o 
  -5   5   8       48.01       47.03      4.41 o 
  -4   5   8      116.44      116.16      6.24 o 
  -3   5   8      145.88      163.42      7.13 o 
  -2   5   8       47.18       43.40      3.57 o 
  -1   5   8      128.20      129.45      5.64 o 
   0   5   8       97.91       92.58      5.03 o 
   1   5   8       30.22       37.44      4.00 o 
   2   5   8      116.08      124.01      8.13 o 
   3   5   8       15.31       18.67      4.79 o 
   4   5   8       26.87       27.81      5.42 o 
   5   5   8        8.58        2.01      5.35 o 
   6   5   8       11.91       11.93     14.34 o 
   7   5   8        2.51       15.64      7.31 o 
 -11   6   8       60.92       67.58     13.02 o 
 -10   6   8        4.76        0.23      8.72 o 
  -9   6   8       37.81       28.43     13.68 o 
  -8   6   8        5.61        6.88      6.69 o 
  -7   6   8        8.33       18.16      5.74 o 
  -6   6   8       18.96       15.78      4.94 o 
  -5   6   8       59.60       61.58      5.07 o 
  -4   6   8       44.78       51.21      4.82 o 
  -3   6   8       15.94       17.90      3.80 o 
  -2   6   8       40.45       42.32      4.56 o 
  -1   6   8       24.11       22.85      3.25 o 
   0   6   8       25.44       24.95      3.72 o 
   1   6   8      152.04      165.98      6.75 o 
   2   6   8      141.76      149.90     11.26 o 
   3   6   8       17.05       19.61      5.06 o 
   4   6   8       13.12       14.72      5.30 o 
   5   6   8       31.98       44.91     11.01 o 
   6   6   8        9.01        1.61      7.49 o 
   7   6   8        1.13        9.95      8.61 o 
 -11   7   8        7.99       -7.90      9.40 o 
 -10   7   8        8.83       16.47     10.20 o 
  -9   7   8       54.45       62.52      6.49 o 
  -8   7   8        2.88       -1.56      5.07 o 
  -7   7   8       21.46       16.75      6.13 o 
  -6   7   8       28.77       43.07     12.22 o 
  -5   7   8       16.87       14.02      4.03 o 
  -4   7   8       93.14       93.71      6.25 o 
  -3   7   8       81.72       79.48      5.83 o 
  -2   7   8       24.36       15.03      5.59 o 
  -1   7   8       24.68       30.05      6.47 o 
   0   7   8       73.15       70.78      5.90 o 
   1   7   8      182.07      179.27     11.87 o 
   2   7   8        7.63       11.27      5.63 o 
   3   7   8        5.43       10.37      5.74 o 
   4   7   8        1.62        5.89      8.05 o 
   5   7   8        7.34       -6.12     10.95 o 
   6   7   8        1.40       -3.84      7.26 o 
   7   7   8       17.85        7.77     13.28 o 
 -11   8   8        1.66        7.50     16.02 o 
 -10   8   8        1.81        6.52     10.29 o 
  -9   8   8       16.70       19.64     10.31 o 
  -8   8   8        6.34       -4.40      4.40 o 
  -7   8   8       10.68       13.46      5.69 o 
  -6   8   8       29.82       23.81      7.35 o 
  -5   8   8       25.59       24.85     10.04 o 
  -4   8   8        1.34       -1.62      3.52 o 
  -3   8   8       11.61        8.53      4.47 o 
  -2   8   8       63.03       64.49      6.35 o 
  -1   8   8       16.44        6.29      7.48 o 
   0   8   8       63.23       67.45      5.79 o 
   1   8   8      173.97      177.42     12.01 o 
   2   8   8        3.97        0.41      5.69 o 
   3   8   8       11.02       22.07     11.61 o 
   4   8   8       15.74        5.31      8.68 o 
   5   8   8        4.78        3.76      9.53 o 
   6   8   8       15.53       30.98     10.18 o 
 -10   9   8       10.62       -0.72     10.14 o 
  -9   9   8        9.76        1.47      9.52 o 
  -8   9   8        2.19       -7.65      7.65 o 
  -7   9   8       17.20       23.04      9.44 o 
  -6   9   8       34.53       48.52      9.18 o 
  -5   9   8        3.44       -1.93      5.26 o 
  -4   9   8        9.76        6.22      4.51 o 
  -3   9   8      141.51      147.70      8.89 o 
  -2   9   8       49.13       44.88      5.83 o 
  -1   9   8       17.10       14.56      4.79 o 
   0   9   8        0.63        3.06      3.26 o 
   1   9   8       35.16       25.16      6.72 o 
   2   9   8        3.24        6.68      6.20 o 
   3   9   8        0.92        4.69      8.31 o 
   4   9   8        2.25        7.70      9.60 o 
   5   9   8        1.77       -4.97      9.56 o 
   6   9   8       18.12       11.46     12.35 o 
  -9  10   8        1.49       -9.11      9.11 o 
  -8  10   8       13.53       19.27     10.56 o 
  -7  10   8        1.59        0.86      5.18 o 
  -6  10   8       15.43       12.61     11.27 o 
  -5  10   8       47.71       34.50      8.39 o 
  -4  10   8       20.11       26.13      7.71 o 
  -3  10   8      123.29      115.84      9.14 o 
  -2  10   8       34.75       22.95      5.36 o 
  -1  10   8       19.55       14.18      4.90 o 
   0  10   8        1.51        3.01      5.81 o 
   1  10   8       28.43       33.57      7.94 o 
   2  10   8        7.98       11.17      9.40 o 
   3  10   8        2.88        8.66     10.22 o 
   4  10   8        2.94        2.54     16.21 o 
   5  10   8        6.85       -2.41     10.32 o 
  -9  11   8        2.77       -4.26     10.61 o 
  -8  11   8       17.38       16.87     10.84 o 
  -7  11   8       46.33       68.39     15.19 o 
  -6  11   8        6.13       16.24      6.76 o 
  -5  11   8       13.67       13.32      7.54 o 
  -4  11   8        0.63        2.89      6.86 o 
  -3  11   8        9.09        1.76      5.13 o 
  -2  11   8        2.72        5.23      5.37 o 
  -1  11   8       26.89       22.09      5.20 o 
   0  11   8       21.70       14.47      9.57 o 
   1  11   8       24.88       28.16     10.69 o 
   2  11   8        4.07        1.84      9.46 o 
   3  11   8       15.17        8.22     12.18 o 
   4  11   8        4.81        0.25     10.36 o 
  -6  12   8        6.57       10.61     13.79 o 
  -5  12   8       36.34       52.36      9.58 o 
  -4  12   8        4.46       -0.69      7.13 o 
  -3  12   8        2.46       -1.15      7.51 o 
  -2  12   8        9.00       -2.69      6.80 o 
  -1  12   8        7.96       11.75     12.47 o 
   0  12   8       10.89       10.86     13.32 o 
   1  12   8       10.91        0.86      9.61 o 
   2  12   8        4.96       10.47     10.57 o 
   3  12   8        0.26       15.92     11.55 o 
  -6  13   8       17.69       39.08     17.18 o 
  -5  13   8        2.26        1.67      7.04 o 
  -4  13   8        2.48       -2.14      7.01 o 
  -3  13   8       17.73       23.96      8.62 o 
  -2  13   8       13.40        4.79      6.74 o 
  -1  13   8       12.08        2.67     12.47 o 
   0  13   8        2.28       -3.65     11.71 o 
   1  13   8        4.29       23.08     15.78 o 
   2  13   8        9.49       17.57     17.78 o 
  -4  14   8       15.06       14.99      8.57 o 
  -3  14   8        0.72       -5.35      7.47 o 
  -2  14   8        5.28      -10.27     11.20 o 
  -1  14   8        9.61       -0.08     12.14 o 
 -12   0   9        0.96       -0.93      9.29 o 
 -11   0   9        0.87        2.08      9.29 o 
 -10   0   9        1.83        8.44      9.25 o 
  -9   0   9       22.64       36.67      9.05 o 
  -8   0   9      157.67      153.59     13.85 o 
  -7   0   9       10.69        4.70      7.02 o 
  -6   0   9       13.54       35.94      8.04 o 
  -5   0   9       32.38       30.99      7.60 o 
  -4   0   9      145.76      148.56     21.36 o 
  -3   0   9        3.55        8.40      7.38 o 
  -2   0   9       42.66       52.93     10.06 o 
  -1   0   9      642.23      644.00     22.59 o 
   0   0   9      337.82      326.08     15.96 o 
   1   0   9        7.95       11.95      5.89 o 
   2   0   9        0.82        1.00      5.17 o 
   3   0   9      106.33      106.85     10.11 o 
   4   0   9        5.79        5.07      5.37 o 
   5   0   9        1.13        7.18      5.86 o 
   6   0   9        6.89        6.61      5.86 o 
   7   0   9       11.90       10.57     12.18 o 
 -12   1   9        1.88        1.92      6.74 o 
 -11   1   9        5.97       11.25      7.33 o 
 -10   1   9       12.50       18.97      7.65 o 
  -9   1   9       16.12       12.89      7.02 o 
  -8   1   9       24.72       16.63      8.75 o 
  -7   1   9      121.56      123.23      9.11 o 
  -6   1   9      179.01      169.80      9.80 o 
  -5   1   9       25.40       23.58      5.12 o 
  -4   1   9       15.95       12.65      4.61 o 
  -3   1   9      179.69      178.08      9.24 o 
  -2   1   9        7.63        9.40      4.03 o 
  -1   1   9       42.82       59.88      6.01 o 
   0   1   9      421.30      427.86     12.78 o 
   1   1   9       40.35       37.44      5.33 o 
   2   1   9        0.64        2.79      3.30 o 
   3   1   9       57.42       58.19      6.59 o 
   4   1   9       25.35       32.93      5.16 o 
   5   1   9       18.00       10.05      4.18 o 
   6   1   9        9.58        7.33      5.64 o 
   7   1   9        1.60       14.43      6.02 o 
 -12   2   9        9.58       11.31     10.50 o 
 -11   2   9        7.74        9.68      7.18 o 
 -10   2   9        0.47        4.70     12.69 o 
  -9   2   9       39.27       43.45      7.47 o 
  -8   2   9       20.73       23.07      5.64 o 
  -7   2   9       30.19       28.24      5.71 o 
  -6   2   9       79.02       73.77      7.16 o 
  -5   2   9      172.07      189.60     10.05 o 
  -4   2   9       36.10       28.61      5.41 o 
  -3   2   9       83.20       80.04      6.84 o 
  -2   2   9       56.75       45.49      5.46 o 
  -1   2   9       65.58       58.33      6.10 o 
   0   2   9        6.80        9.60      4.14 o 
   1   2   9       11.93       15.67      3.58 o 
   2   2   9       22.69       20.27      4.34 o 
   3   2   9      192.55      184.78      9.05 o 
   4   2   9       14.45       15.25      4.07 o 
   5   2   9        2.54        2.66      5.78 o 
   6   2   9       24.79       15.31      6.46 o 
   7   2   9        1.85        0.99      6.18 o 
 -12   3   9        2.23        4.22      9.55 o 
 -11   3   9       10.76        8.18      6.82 o 
 -10   3   9       14.09       14.21      8.11 o 
  -9   3   9      112.00      130.19     11.87 o 
  -8   3   9       19.27       11.09      5.97 o 
  -7   3   9       47.89       33.35      6.27 o 
  -6   3   9       38.70       79.10      7.60 o 
  -5   3   9      209.02      193.15     10.40 o 
  -4   3   9       77.48       72.97      6.90 o 
  -3   3   9      107.81      105.68      9.59 o 
  -2   3   9      186.00      201.87      9.86 o 
  -1   3   9       93.79       93.80      7.38 o 
   0   3   9      162.94      166.10      9.90 o 
   1   3   9       21.64       20.50      3.90 o 
   2   3   9       41.06       35.28      5.06 o 
   3   3   9        2.20       -1.06      3.34 o 
   4   3   9       38.29       47.18      8.80 o 
   5   3   9       14.09        6.00      5.73 o 
   6   3   9       30.67       39.62      7.63 o 
   7   3   9        7.32        2.53      6.76 o 
 -12   4   9        7.31       -0.76     12.39 o 
 -11   4   9        2.38        6.34      7.34 o 
 -10   4   9       26.71       22.26      7.79 o 
  -9   4   9       39.03       37.91      7.59 o 
  -8   4   9       42.79       41.66      7.49 o 
  -7   4   9       14.30        8.41      5.18 o 
  -6   4   9      133.03      127.82      8.84 o 
  -5   4   9      171.74      163.31      7.13 o 
  -4   4   9       10.54       11.70      3.40 o 
  -3   4   9       61.13       58.13      6.20 o 
  -2   4   9       24.22       33.96      4.24 o 
  -1   4   9      359.95      343.43      9.61 o 
   0   4   9       10.29        6.23      3.33 o 
   1   4   9      124.96      117.22      7.38 o 
   2   4   9       41.15       43.49      5.09 o 
   3   4   9       34.73       33.93      6.92 o 
   4   4   9       29.85       31.06     15.19 o 
   5   4   9       16.37       19.83      6.42 o 
   6   4   9        5.66        6.71      6.43 o 
   7   4   9        7.05        7.18      7.00 o 
 -11   5   9        3.47       -6.10      8.57 o 
 -10   5   9       21.40       14.77      6.24 o 
  -9   5   9       19.35       26.93      8.49 o 
  -8   5   9        8.08       23.87      7.63 o 
  -7   5   9       17.34       21.04      6.30 o 
  -6   5   9      113.03      106.12      8.39 o 
  -5   5   9       45.84       37.13      5.72 o 
  -4   5   9       52.60       56.88      8.11 o 
  -3   5   9       57.04       63.97      5.47 o 
  -2   5   9       78.39       83.72      6.88 o 
  -1   5   9      103.63      103.08      5.50 o 
   0   5   9       43.41       45.60      5.28 o 
   1   5   9      118.14      107.52      7.06 o 
   2   5   9       17.31       19.31      3.25 o 
   3   5   9        5.70        6.45      4.47 o 
   4   5   9        1.94        0.44      5.69 o 
   5   5   9        0.80       -4.81      6.67 o 
   6   5   9        6.26        4.68      6.56 o 
 -11   6   9       14.05        9.73     10.51 o 
 -10   6   9       33.57       37.34     17.59 o 
  -9   6   9       11.46       16.54      7.25 o 
  -8   6   9        1.79        9.12      5.52 o 
  -7   6   9       24.15       27.47      6.92 o 
  -6   6   9        6.16        2.26      4.73 o 
  -5   6   9       12.54       10.83      5.39 o 
  -4   6   9       43.45       50.64      6.19 o 
  -3   6   9      170.98      172.56      8.08 o 
  -2   6   9      125.46      123.15      8.45 o 
  -1   6   9      154.72      156.34      6.88 o 
   0   6   9      180.27      183.90      7.72 o 
   1   6   9       26.22       24.75      4.98 o 
   2   6   9       51.27       56.91      6.50 o 
   3   6   9       19.72       22.04      5.72 o 
   4   6   9        5.78        5.36      6.21 o 
   5   6   9        3.27        5.63      7.53 o 
   6   6   9        0.86        8.33      7.70 o 
 -11   7   9       15.67       22.86     11.41 o 
 -10   7   9       42.37       57.67     21.70 o 
  -9   7   9        7.92        6.65      9.44 o 
  -8   7   9        6.60       10.68     14.58 o 
  -7   7   9       16.20        9.88      5.90 o 
  -6   7   9        1.89        5.52      5.65 o 
  -5   7   9       78.58       90.54     11.40 o 
  -4   7   9       54.18       61.01      6.44 o 
  -3   7   9       10.96        9.13      3.90 o 
  -2   7   9        3.22       -0.93      3.61 o 
  -1   7   9       73.92       87.71     10.11 o 
   0   7   9       33.07       27.84      4.78 o 
   1   7   9        5.55        7.79      5.32 o 
   2   7   9       13.71        3.42      5.51 o 
   3   7   9       35.71       53.05     13.03 o 
   4   7   9       19.98       23.22      9.81 o 
   5   7   9        6.14        5.60     11.63 o 
   6   7   9       18.78        2.52      8.41 o 
 -10   8   9       20.43       33.76     12.58 o 
  -9   8   9       28.28       28.43     11.10 o 
  -8   8   9       11.82        9.98     11.52 o 
  -7   8   9        1.24        3.88      7.54 o 
  -6   8   9        3.11        8.93      6.47 o 
  -5   8   9      104.93      104.63     10.04 o 
  -4   8   9       56.34       64.79      6.03 o 
  -3   8   9       62.55       61.72      6.41 o 
  -2   8   9       44.44       39.76      5.66 o 
  -1   8   9        3.41       -1.32      4.02 o 
   0   8   9       66.47       63.83      5.88 o 
   1   8   9        0.12        6.43      5.86 o 
   2   8   9        6.55       -2.37      8.23 o 
   3   8   9        8.43        6.48      9.40 o 
   4   8   9       13.68       31.10     11.05 o 
   5   8   9        9.99       12.21     10.70 o 
 -10   9   9       19.32        7.74     12.39 o 
  -9   9   9        5.55       16.54     11.01 o 
  -8   9   9       11.72        9.49      6.54 o 
  -7   9   9        4.62       -0.29      5.79 o 
  -6   9   9       20.87       32.73      7.71 o 
  -5   9   9        0.67       -1.39      5.49 o 
  -4   9   9       15.70       15.16      7.43 o 
  -3   9   9       50.36       52.45      8.83 o 
  -2   9   9       32.55       24.69      5.44 o 
  -1   9   9      100.82      103.27     11.39 o 
   0   9   9       30.20       28.74      7.13 o 
   1   9   9       30.76       34.45      7.61 o 
   2   9   9        0.44        2.96     11.84 o 
   3   9   9        7.58        0.51      9.32 o 
   4   9   9       17.69       20.76     18.92 o 
   5   9   9       10.28       -4.71     15.45 o 
  -9  10   9       13.63       13.36     11.09 o 
  -8  10   9        8.77       19.43     16.29 o 
  -7  10   9        5.14       10.49      6.29 o 
  -6  10   9       19.88       13.41      7.59 o 
  -5  10   9       35.49       44.04      9.27 o 
  -4  10   9       74.11       67.60     10.55 o 
  -3  10   9       14.72        9.22      5.68 o 
  -2  10   9        0.86       10.22      4.82 o 
  -1  10   9       18.96       25.21      5.78 o 
   0  10   9       13.22        2.53      6.21 o 
   1  10   9       13.05        4.87      9.63 o 
   2  10   9        0.70        1.61      8.81 o 
   3  10   9        8.09       11.83      9.86 o 
   4  10   9        2.67       12.30     13.28 o 
  -8  11   9        3.57       33.50     14.98 o 
  -7  11   9        9.99       -1.49     13.15 o 
  -6  11   9       32.62       27.49      8.53 o 
  -5  11   9        7.05        7.36      7.53 o 
  -4  11   9        0.83       -2.60      6.76 o 
  -3  11   9        1.80       13.60      7.61 o 
  -2  11   9       15.64       16.08      6.18 o 
  -1  11   9        0.74        1.32      6.51 o 
   0  11   9        1.12       -3.20      8.52 o 
   1  11   9        2.39        3.97     16.00 o 
   2  11   9        3.10       24.49     11.80 o 
   3  11   9       14.30       13.69     11.78 o 
  -7  12   9       33.52       30.30     16.89 o 
  -6  12   9       47.81       50.00      9.68 o 
  -5  12   9        0.69       -1.90      7.46 o 
  -4  12   9       23.72       25.32     11.41 o 
  -3  12   9        3.44        4.29      8.04 o 
  -2  12   9        1.50       -6.22      6.22 o 
  -1  12   9       28.44       45.70     15.45 o 
   0  12   9       22.91       17.02     14.85 o 
   1  12   9        0.69       -4.91      8.74 o 
   2  12   9        1.32        2.38     14.28 o 
  -5  13   9       10.17       -0.22      7.83 o 
  -4  13   9        4.42        5.70      8.51 o 
  -3  13   9        1.02        2.27      7.77 o 
  -2  13   9       20.55       40.18     15.02 o 
  -1  13   9        0.23      -10.90     10.90 o 
   0  13   9        2.93       23.89     15.23 o 
 -12   0  10        0.00        2.29     10.31 o 
 -11   0  10       11.52       13.58     11.58 o 
 -10   0  10        0.05       16.00     10.65 o 
  -9   0  10        7.01       11.26      7.93 o 
  -8   0  10       63.13       57.87     10.00 o 
  -7   0  10        0.02        6.64      6.97 o 
  -6   0  10        5.67        2.98      7.16 o 
  -5   0  10        9.58        6.63      6.73 o 
  -4   0  10        0.73        8.28      7.05 o 
  -3   0  10        0.76        4.07      6.19 o 
  -2   0  10        0.47       -1.34      5.86 o 
  -1   0  10       31.95       36.63      8.10 o 
   0   0  10      184.76      189.03     26.39 o 
   1   0  10      489.46      485.28     28.51 o 
   2   0  10       48.71       37.04     11.03 o 
   3   0  10       26.67       19.56      7.57 o 
   4   0  10        8.79        3.31      6.03 o 
   5   0  10        2.84        3.50      6.32 o 
   6   0  10        7.69        5.64     13.07 o 
 -12   1  10        3.95       18.28      8.63 o 
 -11   1  10        3.59       -4.00      6.68 o 
 -10   1  10        2.38       -6.23      6.23 o 
  -9   1  10        6.68        4.85      5.50 o 
  -8   1  10       15.58        8.31      5.76 o 
  -7   1  10       21.42       10.29      9.39 o 
  -6   1  10       11.30       10.26      5.41 o 
  -5   1  10        6.19       13.52      6.35 o 
  -4   1  10       74.15       74.72      7.93 o 
  -3   1  10      209.02      177.85      9.96 o 
  -2   1  10       92.14       95.59      7.59 o 
  -1   1  10      130.59      133.98      8.42 o 
   0   1  10      117.95      138.74      8.81 o 
   1   1  10       49.20       42.27      7.30 o 
   2   1  10       24.59       21.48      4.82 o 
   3   1  10       37.61       39.35      5.27 o 
   4   1  10        0.92        3.70      4.04 o 
   5   1  10        1.16        3.31      4.04 o 
   6   1  10       16.92       24.05      6.82 o 
 -12   2  10        4.93        3.64      7.44 o 
 -11   2  10        3.77       -5.10      6.68 o 
 -10   2  10       14.56       17.89      8.89 o 
  -9   2  10       48.18       30.48      7.36 o 
  -8   2  10       84.00       65.37      7.63 o 
  -7   2  10       19.81       18.39      5.69 o 
  -6   2  10        3.59       13.85      5.34 o 
  -5   2  10       26.08       27.77      5.80 o 
  -4   2  10       22.14       27.26      5.67 o 
  -3   2  10      112.41      107.32      8.15 o 
  -2   2  10       65.00       75.81      8.32 o 
  -1   2  10      180.69      187.50     10.13 o 
   0   2  10       29.23       34.36      5.41 o 
   1   2  10       22.68       16.53      5.35 o 
   2   2  10       15.60        8.09      4.32 o 
   3   2  10       16.23       15.37      4.97 o 
   4   2  10       10.16       12.95      4.28 o 
   5   2  10        2.89        8.24      6.10 o 
   6   2  10        4.71       -3.96      5.99 o 
 -12   3  10       12.03       14.17     11.56 o 
 -11   3  10        5.97       13.58      7.71 o 
 -10   3  10        8.18       11.39      6.55 o 
  -9   3  10        7.28        5.84      5.79 o 
  -8   3  10       46.11       41.91      6.64 o 
  -7   3  10       22.12       15.42      5.54 o 
  -6   3  10        0.23        5.38      4.72 o 
  -5   3  10       19.37       24.35     10.23 o 
  -4   3  10       28.84       26.24      5.47 o 
  -3   3  10      130.38      134.77      9.00 o 
  -2   3  10       34.17       45.35      6.01 o 
  -1   3  10       29.13       27.21      5.30 o 
   0   3  10       95.60      100.06      6.49 o 
   1   3  10      285.27      278.31     10.78 o 
   2   3  10       39.09       43.88      5.66 o 
   3   3  10       33.81       16.08      7.63 o 
   4   3  10       49.31       52.13      8.39 o 
   5   3  10       25.11       13.65      6.41 o 
   6   3  10        5.25        1.13      6.41 o 
 -12   4  10       37.47       34.16     10.35 o 
 -11   4  10       21.58       24.59      8.48 o 
 -10   4  10        5.70       10.85      6.55 o 
  -9   4  10        9.23       11.56      6.85 o 
  -8   4  10       16.96       15.84      9.41 o 
  -7   4  10        7.93       10.64      5.52 o 
  -6   4  10       42.54       45.22      8.43 o 
  -5   4  10       46.58       44.36      4.79 o 
  -4   4  10      199.24      198.00     16.71 o 
  -3   4  10       57.38       55.82      7.28 o 
  -2   4  10       25.17       17.34      3.69 o 
  -1   4  10       40.66       36.73      5.17 o 
   0   4  10       41.75       44.72      7.74 o 
   1   4  10        8.36       12.22      4.78 o 
   2   4  10        7.32        2.95      4.07 o 
   3   4  10       39.15       43.62      7.98 o 
   4   4  10        2.86        6.86      6.92 o 
   5   4  10        5.79        4.88      8.14 o 
   6   4  10        1.33       -1.89      6.87 o 
 -11   5  10        1.46        3.29      6.24 o 
 -10   5  10        2.37        3.82      6.16 o 
  -9   5  10       20.48        8.00      6.42 o 
  -8   5  10       12.13        5.75      7.27 o 
  -7   5  10       12.56       15.67      6.50 o 
  -6   5  10       30.93       25.37      5.95 o 
  -5   5  10        9.86        8.40      3.68 o 
  -4   5  10       70.81       77.75      5.98 o 
  -3   5  10      260.51      259.35      9.78 o 
  -2   5  10      177.54      173.77     13.14 o 
  -1   5  10        6.27        1.57      3.60 o 
   0   5  10        6.17        0.87      3.88 o 
   1   5  10        8.63        7.57      6.72 o 
   2   5  10       13.34       13.78      4.43 o 
   3   5  10       18.70       21.20      7.23 o 
   4   5  10        6.63        9.73      7.85 o 
   5   5  10        2.56       -4.48      5.83 o 
   6   5  10       12.10        6.91      7.58 o 
 -11   6  10       10.03       22.17     15.68 o 
 -10   6  10        6.10        9.69     10.18 o 
  -9   6  10       10.35        4.94      6.45 o 
  -8   6  10       17.56       22.37      6.99 o 
  -7   6  10        2.11       -4.95      7.90 o 
  -6   6  10       18.41       15.44      5.88 o 
  -5   6  10       35.17       35.42      6.22 o 
  -4   6  10       37.75       34.42      4.80 o 
  -3   6  10        9.67       10.46      5.17 o 
  -2   6  10       42.66       43.48      5.80 o 
  -1   6  10       87.30       95.66      9.22 o 
   0   6  10       35.81       29.08      4.41 o 
   1   6  10       13.42       11.12      3.74 o 
   2   6  10       16.74        4.56      4.74 o 
   3   6  10       20.21       16.01     12.86 o 
   4   6  10       30.93       22.26     12.20 o 
   5   6  10        2.74        7.79      6.75 o 
 -11   7  10       30.18       44.12     22.87 o 
 -10   7  10        4.68       12.33     10.06 o 
  -9   7  10       21.58       32.52      7.62 o 
  -8   7  10        0.22        0.68      6.15 o 
  -7   7  10       37.48       27.67      7.87 o 
  -6   7  10       24.23       23.31      7.23 o 
  -5   7  10       20.07       12.53      6.16 o 
  -4   7  10        2.72        4.02      3.99 o 
  -3   7  10       58.95       58.68      6.49 o 
  -2   7  10       55.87       55.32      6.48 o 
  -1   7  10        6.03        8.79      4.47 o 
   0   7  10       17.36       16.78      5.24 o 
   1   7  10       12.85       18.02      6.74 o 
   2   7  10       21.43       10.49      9.35 o 
   3   7  10       35.53       40.96      8.52 o 
   4   7  10        0.34        9.50      9.59 o 
   5   7  10        8.78        0.04     12.52 o 
 -10   8  10        6.77       34.42     12.72 o 
  -9   8  10       15.12       19.44      7.00 o 
  -8   8  10       30.39       38.18     17.21 o 
  -7   8  10       15.75       19.30      7.36 o 
  -6   8  10       32.71       18.07      6.89 o 
  -5   8  10        4.26       -3.98      5.81 o 
  -4   8  10       48.77       48.34      8.20 o 
  -3   8  10       10.24       11.93      4.99 o 
  -2   8  10        8.86        7.36      6.82 o 
  -1   8  10       52.01       53.92      8.94 o 
   0   8  10        1.14        5.99      3.98 o 
   1   8  10       12.88       12.46      9.34 o 
   2   8  10       31.60       21.99     10.37 o 
   3   8  10        5.46        4.21      9.60 o 
   4   8  10        5.38        6.40     10.67 o 
  -9   9  10        2.54        5.50     20.39 o 
  -8   9  10       17.90       37.93     10.12 o 
  -7   9  10       49.20       46.40      8.63 o 
  -6   9  10       29.32       24.70      7.82 o 
  -5   9  10        5.85        8.64      7.52 o 
  -4   9  10        5.27       10.95      7.99 o 
  -3   9  10        1.13       11.17      5.15 o 
  -2   9  10       91.05      100.97      8.16 o 
  -1   9  10        5.94        7.24      4.73 o 
   0   9  10       17.26       16.96     16.92 o 
   1   9  10        5.65        6.36     12.62 o 
   2   9  10       13.03       11.92     11.63 o 
   3   9  10        5.06       -5.32     12.62 o 
   4   9  10       10.60        3.05     11.50 o 
  -9  10  10        0.08       17.08     12.57 o 
  -8  10  10       10.54       -1.69      6.54 o 
  -7  10  10       14.17       10.35      8.97 o 
  -6  10  10        3.13       -0.38      8.25 o 
  -5  10  10        7.66        9.97      9.50 o 
  -4  10  10        4.12       -3.80      7.29 o 
  -3  10  10       14.06       10.46     13.54 o 
  -2  10  10        1.81        7.54      5.12 o 
  -1  10  10       19.66       27.04      6.14 o 
   0  10  10        7.43       17.73      9.74 o 
   1  10  10        0.94       -7.48      8.23 o 
   2  10  10        8.42        1.50      9.26 o 
   3  10  10        0.21        1.09     10.83 o 
  -7  11  10        1.55       10.76      8.10 o 
  -6  11  10       15.84       28.87      9.05 o 
  -5  11  10        0.53        3.77      7.59 o 
  -4  11  10        7.97        7.99      8.15 o 
  -3  11  10       16.87       10.50      7.96 o 
  -2  11  10        4.49        3.61      6.87 o 
  -1  11  10        0.44        5.17      9.38 o 
   0  11  10       30.26       18.10     10.69 o 
   1  11  10        6.71       -1.05      9.76 o 
   2  11  10        0.72       -5.84     10.90 o 
  -6  12  10        8.70       10.85      8.54 o 
  -5  12  10        5.46       -2.45     13.41 o 
  -4  12  10        3.01       10.57      8.95 o 
  -3  12  10        5.74        8.31      8.36 o 
  -2  12  10        9.58        7.31      7.01 o 
  -1  12  10        9.57       10.52     13.49 o 
   0  12  10        3.87        1.10     13.66 o 
  -3  13  10        9.65        6.58     11.16 o 
 -12   0  11        0.56      -10.23     10.23 o 
 -11   0  11        2.68       22.40     12.39 o 
 -10   0  11        0.02       -2.33     10.01 o 
  -9   0  11        1.70        8.70     11.90 o 
  -8   0  11        0.29       -3.51      7.85 o 
  -7   0  11        6.08        0.32      7.90 o 
  -6   0  11      124.81      135.15     14.06 o 
  -5   0  11      125.06      119.56     13.20 o 
  -4   0  11        0.46       -1.10      6.74 o 
  -3   0  11        2.90        0.07      6.75 o 
  -2   0  11       25.21       19.45      8.95 o 
  -1   0  11       31.10       25.36      7.97 o 
   0   0  11      164.14      164.60     13.97 o 
   1   0  11        0.01        0.81      7.68 o 
   2   0  11       17.54       19.36      6.45 o 
   3   0  11        1.33       -2.58      5.48 o 
   4   0  11        2.76       -0.19      6.06 o 
   5   0  11        5.75        7.13      7.19 o 
 -12   1  11        2.74        3.39      8.55 o 
 -11   1  11       14.92       15.58      8.17 o 
 -10   1  11        5.97       14.64      7.25 o 
  -9   1  11        3.52       -2.20      5.40 o 
  -8   1  11       51.15       53.70      7.74 o 
  -7   1  11        4.09       -4.70      4.98 o 
  -6   1  11       39.21       39.22      6.82 o 
  -5   1  11       14.08       15.59      5.73 o 
  -4   1  11       69.50       77.13      7.64 o 
  -3   1  11       32.72       33.06      6.61 o 
  -2   1  11       93.72       88.40      7.94 o 
  -1   1  11       16.61        5.60      4.84 o 
   0   1  11       29.69       12.49      5.39 o 
   1   1  11       14.73       10.79      5.46 o 
   2   1  11       16.27       18.11      5.66 o 
   3   1  11        7.19       13.89      4.46 o 
   4   1  11        1.28        0.19      4.11 o 
   5   1  11       30.08       25.80      6.95 o 
 -12   2  11        0.45       -2.42     10.18 o 
 -11   2  11        0.63       12.60      8.21 o 
 -10   2  11       52.71       56.00     17.32 o 
  -9   2  11       14.68       11.15      7.17 o 
  -8   2  11       24.83       25.19      6.74 o 
  -7   2  11        2.91        4.05      5.69 o 
  -6   2  11       15.67        2.43     10.57 o 
  -5   2  11      114.23      105.59      8.87 o 
  -4   2  11       14.69       17.41      5.49 o 
  -3   2  11        7.25       16.13      7.02 o 
  -2   2  11       18.50       18.49      5.36 o 
  -1   2  11       34.18       37.61      8.43 o 
   0   2  11       15.95       15.52      7.32 o 
   1   2  11       17.14        9.75      7.70 o 
   2   2  11       11.34       13.68      7.68 o 
   3   2  11       10.71       17.56      5.42 o 
   4   2  11        0.09        0.93      3.89 o 
   5   2  11        3.39        9.01      6.43 o 
 -11   3  11        5.77        5.95      8.10 o 
 -10   3  11        7.35       -4.30      6.29 o 
  -9   3  11       43.71       41.66      9.64 o 
  -8   3  11        4.40        3.02      5.57 o 
  -7   3  11        2.24        4.78      5.65 o 
  -6   3  11       10.44        9.68      5.38 o 
  -5   3  11       12.09       11.17      5.56 o 
  -4   3  11       77.42       69.46      7.61 o 
  -3   3  11       68.05       63.36      7.36 o 
  -2   3  11       22.54       20.76      5.52 o 
  -1   3  11       34.75       39.16      6.21 o 
   0   3  11       79.18       70.41      6.71 o 
   1   3  11       27.78       20.82      4.87 o 
   2   3  11       20.01       21.11      5.33 o 
   3   3  11        2.74        2.75      4.63 o 
   4   3  11        4.46       14.22     12.32 o 
   5   3  11       17.22       10.82      6.80 o 
 -11   4  11       31.96       24.72      8.19 o 
 -10   4  11        5.30        1.63      7.76 o 
  -9   4  11       15.69       16.75      7.40 o 
  -8   4  11        0.14       -5.01      7.92 o 
  -7   4  11       11.93       11.55      6.85 o 
  -6   4  11       31.02       42.79      7.34 o 
  -5   4  11        4.13        7.33      4.22 o 
  -4   4  11       54.58       53.20      7.83 o 
  -3   4  11       20.48       17.38      7.47 o 
  -2   4  11       61.91       61.59      6.04 o 
  -1   4  11      116.96      113.08      7.82 o 
   0   4  11        9.66        9.58      4.48 o 
   1   4  11        7.01       12.37      4.51 o 
   2   4  11        3.66        1.41      4.22 o 
   3   4  11        5.01        8.83      7.07 o 
   4   4  11        2.73        1.85      5.78 o 
   5   4  11        3.24        5.25      6.83 o 
 -11   5  11        4.03        2.49      7.08 o 
 -10   5  11       21.47       39.96      8.67 o 
  -9   5  11        1.88       -8.88      8.88 o 
  -8   5  11        4.76        8.67      6.39 o 
  -7   5  11       11.10       12.41      6.39 o 
  -6   5  11       27.32       25.80      7.98 o 
  -5   5  11       31.16       46.69      7.15 o 
  -4   5  11       22.11       21.05      5.29 o 
  -3   5  11       79.49       90.30      6.85 o 
  -2   5  11       35.34       29.28      5.36 o 
  -1   5  11      111.35      118.67     10.24 o 
   0   5  11        8.28       16.24      5.67 o 
   1   5  11        7.64        9.48      5.30 o 
   2   5  11        8.83        5.38      3.76 o 
   3   5  11        3.08        7.66      7.39 o 
   4   5  11        4.28       14.94      8.22 o 
   5   5  11       12.12       18.54      7.51 o 
 -11   6  11       19.47       22.61      8.98 o 
 -10   6  11        5.76        2.07      6.80 o 
  -9   6  11        3.92        8.38      6.85 o 
  -8   6  11       15.85       18.85      7.75 o 
  -7   6  11       25.10       29.80      7.81 o 
  -6   6  11       43.17       51.03      7.82 o 
  -5   6  11        2.38       -3.86      5.10 o 
  -4   6  11        1.07       -3.34      3.71 o 
  -3   6  11        3.09       -2.54      4.50 o 
  -2   6  11       82.94       81.31      7.52 o 
  -1   6  11        3.31        6.69      4.59 o 
   0   6  11       20.33       22.49      5.48 o 
   1   6  11       17.77       16.14      6.87 o 
   2   6  11        5.40       13.38      9.36 o 
   3   6  11       31.15       26.71      8.11 o 
   4   6  11       10.56       15.90      9.09 o 
 -10   7  11       48.26       73.02      9.99 o 
  -9   7  11        3.26       -6.28      6.28 o 
  -8   7  11       37.88       36.37      8.67 o 
  -7   7  11       14.35       15.89      7.36 o 
  -6   7  11       47.72       38.44      8.66 o 
  -5   7  11       17.33       19.59      6.18 o 
  -4   7  11       24.41       20.02      7.61 o 
  -3   7  11       50.31       47.31      8.57 o 
  -2   7  11       20.77       18.95      5.49 o 
  -1   7  11       12.94       21.35      5.28 o 
   0   7  11       16.76       20.81      6.14 o 
   1   7  11        2.87       -2.50     11.88 o 
   2   7  11       47.78       67.89     13.02 o 
   3   7  11       15.02       10.62     14.77 o 
   4   7  11        0.72        8.66     12.94 o 
  -9   8  11        9.65       24.17      8.11 o 
  -8   8  11        7.94        3.00      8.31 o 
  -7   8  11        5.32        7.49      6.91 o 
  -6   8  11        1.22       -6.65      6.65 o 
  -5   8  11        8.44        0.39      7.52 o 
  -4   8  11       10.95        6.53      6.91 o 
  -3   8  11       21.45       19.66      7.59 o 
  -2   8  11        4.89        1.19      4.65 o 
  -1   8  11       21.20       27.50      6.28 o 
   0   8  11       12.79        9.60      4.92 o 
   1   8  11       21.44       32.23     18.80 o 
   2   8  11        1.16       -5.00      9.24 o 
   3   8  11        9.76        4.32     10.76 o 
  -9   9  11        9.53       10.50      7.47 o 
  -8   9  11        1.96        6.35      7.36 o 
  -7   9  11        3.30        0.65      7.00 o 
  -6   9  11       47.85       51.22     10.35 o 
  -5   9  11        4.13       -5.18      6.94 o 
  -4   9  11        2.27       13.42      8.45 o 
  -3   9  11       19.43       16.50      7.33 o 
  -2   9  11        3.31        3.75      5.18 o 
  -1   9  11       17.14       25.24      6.49 o 
   0   9  11        5.27        8.38     10.23 o 
   1   9  11        6.35       16.89     11.00 o 
   2   9  11        1.02        4.79     10.35 o 
   3   9  11       24.94       17.06     18.20 o 
  -8  10  11        0.18       -6.26     14.87 o 
  -7  10  11        0.49        8.16      8.44 o 
  -6  10  11       12.33       15.03      9.24 o 
  -5  10  11       24.70       20.87      9.44 o 
  -4  10  11       10.90        1.96      8.34 o 
  -3  10  11        4.20       -3.80      9.99 o 
  -2  10  11        7.71        4.33      7.88 o 
  -1  10  11        3.86       10.53      9.80 o 
   0  10  11        0.05        1.29      9.51 o 
   1  10  11        8.25       23.95     11.28 o 
   2  10  11        7.40       14.85     11.63 o 
  -6  11  11       14.85       16.17     10.25 o 
  -5  11  11       11.06        4.01      8.20 o 
  -4  11  11        0.81        4.47      8.13 o 
  -3  11  11       27.77       24.23     11.12 o 
  -2  11  11       21.31       27.85      7.93 o 
  -1  11  11        5.86       -1.12     11.41 o 
   0  11  11        7.51        8.80     17.42 o 
  -4  12  11        0.32       -5.98      8.67 o 
  -3  12  11        2.70       -1.27     10.78 o 
 -11   0  12        5.55        4.54     12.43 o 
 -10   0  12        1.47        3.69     11.33 o 
  -9   0  12        1.33       12.67      9.31 o 
  -8   0  12        1.64        4.99      9.07 o 
  -7   0  12        4.36        0.62      8.23 o 
  -6   0  12        0.03        9.06      8.27 o 
  -5   0  12        6.00       -0.80      7.95 o 
  -4   0  12      107.14      124.82     13.97 o 
  -3   0  12        6.95       28.91      8.73 o 
  -2   0  12       17.63        9.79      7.59 o 
  -1   0  12       26.10       18.47      7.83 o 
   0   0  12        2.08       -6.62      6.62 o 
   1   0  12        8.45       12.86      9.80 o 
   2   0  12       20.76       17.03      6.90 o 
   3   0  12        8.36       21.07      7.39 o 
   4   0  12        0.79        3.74      6.88 o 
 -11   1  12        3.71       -2.69      8.40 o 
 -10   1  12       16.82       18.55      7.93 o 
  -9   1  12       18.30       15.78      6.81 o 
  -8   1  12       10.53        0.15      6.02 o 
  -7   1  12       43.42       36.02      7.32 o 
  -6   1  12        0.71        4.30      5.55 o 
  -5   1  12        6.18        2.14      5.77 o 
  -4   1  12        5.94        4.54      5.44 o 
  -3   1  12        3.77       -0.16      6.09 o 
  -2   1  12        7.17       11.82      5.39 o 
  -1   1  12        8.69        9.16      5.33 o 
   0   1  12       21.54       29.25     12.10 o 
   1   1  12       23.80       17.20      5.45 o 
   2   1  12        0.51        5.07      4.94 o 
   3   1  12        1.02       -0.41      4.95 o 
   4   1  12       16.39       13.35      6.50 o 
 -11   2  12       14.98        3.09     10.01 o 
 -10   2  12       10.31        7.75      7.30 o 
  -9   2  12       14.36       12.66      7.50 o 
  -8   2  12       37.48       57.24      8.30 o 
  -7   2  12        2.03       -2.07      5.53 o 
  -6   2  12        6.59       -0.24      6.03 o 
  -5   2  12        2.62        7.67      5.54 o 
  -4   2  12       44.97       58.82      9.48 o 
  -3   2  12       26.80       32.30      6.53 o 
  -2   2  12       29.41       27.90      6.24 o 
  -1   2  12       28.35       39.15      7.31 o 
   0   2  12       56.84       60.03     10.00 o 
   1   2  12       21.87       33.64      5.84 o 
   2   2  12       11.61       10.40      5.26 o 
   3   2  12       16.17       26.24      5.35 o 
   4   2  12        9.21        6.93      6.38 o 
 -11   3  12       10.97       11.56      8.94 o 
 -10   3  12       21.11       24.92      9.71 o 
  -9   3  12        3.75        4.58      7.36 o 
  -8   3  12       25.08       17.97      6.88 o 
  -7   3  12        7.97        6.12      6.12 o 
  -6   3  12        0.04       -1.51      6.34 o 
  -5   3  12       13.39       12.97      5.99 o 
  -4   3  12       24.26       26.54      6.57 o 
  -3   3  12        2.52        1.43      5.17 o 
  -2   3  12       70.31       61.01      7.45 o 
  -1   3  12       37.90       42.38      5.80 o 
   0   3  12        4.53        7.61      4.58 o 
   1   3  12       29.55       40.39      6.69 o 
   2   3  12        1.47       -4.86      6.02 o 
   3   3  12        2.42        0.97      4.86 o 
   4   3  12       13.81       17.38      7.19 o 
 -11   4  12       10.34        7.47      8.29 o 
 -10   4  12       15.42       24.40      8.44 o 
  -9   4  12        4.45       10.24      7.63 o 
  -8   4  12        2.84       -2.52      6.42 o 
  -7   4  12        4.43        0.90      6.53 o 
  -6   4  12       15.02       22.04      6.84 o 
  -5   4  12       62.31       59.05      7.99 o 
  -4   4  12       14.05       15.54      6.31 o 
  -3   4  12       61.52       63.09      7.81 o 
  -2   4  12       11.77       15.37      6.70 o 
  -1   4  12       18.37       20.03      6.63 o 
   0   4  12        5.82       15.27      4.91 o 
   1   4  12       27.91       16.38      5.29 o 
   2   4  12       18.52       16.94      5.45 o 
   3   4  12        4.72       25.69      8.91 o 
   4   4  12       12.58       24.60      7.86 o 
 -10   5  12        6.81       10.85     12.20 o 
  -9   5  12        2.40       -1.80      6.74 o 
  -8   5  12        1.68       14.79      7.59 o 
  -7   5  12        1.55        0.99      6.41 o 
  -6   5  12        1.62       -0.03      5.55 o 
  -5   5  12       12.93       14.41      6.07 o 
  -4   5  12       69.75       58.27      6.18 o 
  -3   5  12        8.80       10.43      4.99 o 
  -2   5  12       23.34       24.03      7.06 o 
  -1   5  12        8.53        0.34      5.69 o 
   0   5  12        0.11        0.26      5.75 o 
   1   5  12        5.30       10.06      5.71 o 
   2   5  12        2.45        2.35      6.66 o 
   3   5  12        1.12        7.26      7.93 o 
   4   5  12       10.79        4.95      7.92 o 
 -10   6  12       12.73       15.13      8.49 o 
  -9   6  12       30.73       31.29     13.54 o 
  -8   6  12        2.00       -0.32      6.37 o 
  -7   6  12        6.54        8.65      7.52 o 
  -6   6  12       11.41       10.18      6.30 o 
  -5   6  12       14.39       14.91      6.30 o 
  -4   6  12       32.30       37.08     13.19 o 
  -3   6  12       15.65       23.52      5.81 o 
  -2   6  12       28.46       23.47      8.59 o 
  -1   6  12        5.17        6.81      4.85 o 
   0   6  12        8.91        4.21      5.69 o 
   1   6  12        3.15        5.25      4.98 o 
   2   6  12       18.45       25.60     10.90 o 
   3   6  12        8.13       18.37     13.66 o 
  -9   7  12        0.96       -4.35      7.07 o 
  -8   7  12        8.74        6.08      7.48 o 
  -7   7  12        9.28        9.47      7.25 o 
  -6   7  12       37.93       36.22      8.43 o 
  -5   7  12        0.73        2.02      6.77 o 
  -4   7  12        0.73        0.64      6.31 o 
  -3   7  12       25.50       33.42      7.03 o 
  -2   7  12       28.63       24.12      5.78 o 
  -1   7  12        1.40       -0.60      5.08 o 
   0   7  12        0.47        3.87      5.41 o 
   1   7  12       15.01       13.37     12.75 o 
   2   7  12        4.86       13.20     10.52 o 
  -9   8  12        9.93        9.55      9.65 o 
  -8   8  12       14.00        6.95      7.72 o 
  -7   8  12        4.00        3.16      7.30 o 
  -6   8  12        9.76       -0.08     17.12 o 
  -5   8  12        2.45        0.42      9.33 o 
  -4   8  12       41.48       43.15      8.91 o 
  -3   8  12       27.02       13.72      7.64 o 
  -2   8  12        9.67        6.32      5.39 o 
  -1   8  12        0.79        5.98      6.06 o 
   0   8  12        3.68       16.83     10.36 o 
   1   8  12        8.94        4.05     11.52 o 
   2   8  12        6.17       16.52     11.17 o 
  -8   9  12        1.66        5.93      8.09 o 
  -7   9  12        1.37        4.36      8.58 o 
  -6   9  12        9.58       12.93      9.10 o 
  -5   9  12        9.51       -4.63      7.98 o 
  -4   9  12       22.80       28.87     15.04 o 
  -3   9  12        9.17       11.48      7.14 o 
  -2   9  12        6.72        6.24      6.84 o 
  -1   9  12        2.63        7.98      6.04 o 
   0   9  12       25.80       13.18     10.53 o 
   1   9  12        1.16        9.00     13.58 o 
  -7  10  12        2.69       -1.44     11.54 o 
  -6  10  12        1.89        2.15      8.71 o 
  -5  10  12       13.09        7.36      9.16 o 
  -4  10  12        7.36        1.91      8.15 o 
  -3  10  12        2.03       -2.52      7.68 o 
  -2  10  12       32.43       24.44      8.61 o 
  -1  10  12        9.49       14.77     17.55 o 
   0  10  12       15.62       19.38     12.12 o 
  -4  11  12       14.51        3.14     12.60 o 
  -3  11  12       18.34       20.92     11.67 o 
 -10   0  13        0.06        1.49     12.14 o 
  -9   0  13        2.35        0.55      9.33 o 
  -8   0  13        1.22        4.41      8.78 o 
  -7   0  13        2.88       12.92      9.43 o 
  -6   0  13       17.20       27.10      9.98 o 
  -5   0  13        0.94        5.98      8.79 o 
  -4   0  13        9.40       22.74      9.69 o 
  -3   0  13        4.99        2.35      7.68 o 
  -2   0  13       27.76       27.20      9.37 o 
  -1   0  13        2.42        1.72      8.04 o 
   0   0  13        8.24        2.89      9.63 o 
   1   0  13        0.31       -4.54      9.08 o 
   2   0  13        3.81        4.27      6.79 o 
   3   0  13        0.16        4.34      6.78 o 
 -10   1  13        9.71        0.45     17.05 o 
  -9   1  13        0.14        1.70      6.82 o 
  -8   1  13        4.00        0.09      8.11 o 
  -7   1  13        3.65       -5.85      5.85 o 
  -6   1  13       29.57       41.06      7.86 o 
  -5   1  13        0.45       -5.60      5.60 o 
  -4   1  13       23.80       23.52      6.51 o 
  -3   1  13        6.89       13.44      6.19 o 
  -2   1  13       20.42       27.02      6.40 o 
  -1   1  13        9.53       12.65      6.63 o 
   0   1  13       18.05       20.86     12.05 o 
   1   1  13        1.82        7.03      5.32 o 
   2   1  13        2.97        6.12      4.67 o 
   3   1  13       28.47       34.21      7.80 o 
 -10   2  13       22.96        7.33     15.55 o 
  -9   2  13       15.93        7.86      7.47 o 
  -8   2  13        6.69        1.12      6.29 o 
  -7   2  13        2.87       -1.13      6.17 o 
  -6   2  13       61.01       70.56      8.95 o 
  -5   2  13       24.26       33.62      7.76 o 
  -4   2  13       29.75       36.58      7.77 o 
  -3   2  13        2.48        0.91      8.96 o 
  -2   2  13       10.21       14.56      6.03 o 
  -1   2  13       65.23       72.84      9.44 o 
   0   2  13        9.40       14.43      5.21 o 
   1   2  13        1.93        4.25      7.20 o 
   2   2  13        1.04        2.11      5.45 o 
   3   2  13        0.80        1.95      4.73 o 
 -10   3  13       12.67       18.91      8.63 o 
  -9   3  13        1.66        3.79      7.52 o 
  -8   3  13       31.38       30.78      7.86 o 
  -7   3  13       14.65        9.72      6.81 o 
  -6   3  13       28.72       34.84      8.17 o 
  -5   3  13        3.19        3.06      6.01 o 
  -4   3  13       23.27       36.41      7.39 o 
  -3   3  13        5.86       11.58      6.27 o 
  -2   3  13       31.15       39.42      8.43 o 
  -1   3  13        4.12       -2.66      4.42 o 
   0   3  13        3.81        9.06      5.05 o 
   1   3  13        0.13       -4.34      5.71 o 
   2   3  13        7.26        8.72      5.84 o 
   3   3  13       20.66       27.28      7.55 o 
 -10   4  13        2.44       -7.48     13.93 o 
  -9   4  13       41.20       35.06     11.54 o 
  -8   4  13        2.98       -0.93      7.12 o 
  -7   4  13        2.84        8.87      6.48 o 
  -6   4  13       25.95       35.16      7.62 o 
  -5   4  13        5.35        6.62      6.02 o 
  -4   4  13       17.01       18.79      6.71 o 
  -3   4  13        1.99       -1.68      6.59 o 
  -2   4  13       34.28       43.00      8.51 o 
  -1   4  13       10.84       11.79      6.71 o 
   0   4  13        2.61       -4.66      6.97 o 
   1   4  13        3.79       14.28      6.62 o 
   2   4  13        2.67        8.49      7.46 o 
   3   4  13        3.68        0.76     11.58 o 
 -10   5  13        6.77       -3.62      7.83 o 
  -9   5  13        0.63       -6.55      7.41 o 
  -8   5  13        2.77        6.66      7.62 o 
  -7   5  13        4.38       -4.48      6.57 o 
  -6   5  13        5.85        2.21      6.38 o 
  -5   5  13       14.60       11.81      6.63 o 
  -4   5  13       11.95        4.04      6.88 o 
  -3   5  13       76.10       73.11      9.73 o 
  -2   5  13        8.77        9.21      7.81 o 
  -1   5  13        2.02       15.09      6.87 o 
   0   5  13        2.81        8.88      6.34 o 
   1   5  13        0.34        4.75      5.90 o 
   2   5  13        4.21       13.45     12.64 o 
  -9   6  13       11.64        6.40      8.37 o 
  -8   6  13        6.80        6.24      7.91 o 
  -7   6  13        1.96       -4.60      6.92 o 
  -6   6  13        0.57       -3.01      5.79 o 
  -5   6  13       15.82       28.60      8.05 o 
  -4   6  13       25.97       30.73      8.47 o 
  -3   6  13       20.85       12.70      5.84 o 
  -2   6  13       12.72       22.93      5.99 o 
  -1   6  13        6.86        3.41      6.46 o 
   0   6  13        8.08        6.29      6.29 o 
   1   6  13        8.82       16.47     20.81 o 
   2   6  13        0.37       -0.21     12.73 o 
  -9   7  13        2.28        8.04      8.29 o 
  -8   7  13       28.24       31.26      9.74 o 
  -7   7  13       15.38        3.77     10.74 o 
  -6   7  13       13.74        9.70      9.06 o 
  -5   7  13       16.90       19.04      8.44 o 
  -4   7  13        0.00       -6.77      6.77 o 
  -3   7  13        2.71        2.18      7.30 o 
  -2   7  13        3.38       10.00      7.45 o 
  -1   7  13        7.82       19.02      7.15 o 
   0   7  13        9.05       16.56      6.35 o 
   1   7  13        3.17       14.78     10.89 o 
  -8   8  13        5.00        6.91      8.02 o 
  -7   8  13       10.51        9.90      9.21 o 
  -6   8  13        4.57       -2.23      8.39 o 
  -5   8  13        3.53       -0.04      8.50 o 
  -4   8  13        0.10       -3.09      7.01 o 
  -3   8  13       12.56       22.71      8.14 o 
  -2   8  13        4.47        8.33      7.05 o 
  -1   8  13        3.29        9.64      6.42 o 
   0   8  13        1.11        7.91     10.44 o 
  -6   9  13        9.14        7.00      9.32 o 
  -5   9  13        9.66       -2.52      8.36 o 
  -4   9  13        5.76        0.26      8.48 o 
  -3   9  13        3.48        2.47      7.90 o 
  -2   9  13        3.45        8.61      7.15 o 
  -1   9  13       15.20       21.89     12.10 o 
  -4  10  13        0.67      -10.61     10.61 o 
 -10   0  14        3.97        0.42     12.81 o 
  -9   0  14        1.95        3.16     16.70 o 
  -8   0  14        9.14       16.28     19.62 o 
  -7   0  14        0.00       11.37     18.50 o 
  -6   0  14        0.25       13.19     10.28 o 
  -5   0  14       26.35       23.55     10.89 o 
  -4   0  14        8.91       -2.83      8.11 o 
  -3   0  14       17.87       13.27     10.44 o 
  -2   0  14        4.83        4.44      8.22 o 
  -1   0  14        4.51       11.92     11.63 o 
   0   0  14       12.56       34.07     12.94 o 
   1   0  14        0.28       -0.60     11.97 o 
   2   0  14       11.99        8.65      7.54 o 
 -10   1  14        1.13        3.42      8.60 o 
  -9   1  14        4.91       10.82      8.58 o 
  -8   1  14        6.69        8.96      7.60 o 
  -7   1  14       27.62       39.30      8.26 o 
  -6   1  14       12.17       17.01      7.20 o 
  -5   1  14        2.39        5.57      6.48 o 
  -4   1  14       16.64        7.95      6.63 o 
  -3   1  14       70.69       93.18     11.92 o 
  -2   1  14        0.26       -1.12      6.24 o 
  -1   1  14       20.86       18.31      8.86 o 
   0   1  14        4.52        7.21      5.63 o 
   1   1  14        4.08       -2.46      7.57 o 
   2   1  14       11.88        9.72      5.64 o 
 -10   2  14       18.84       21.34     12.71 o 
  -9   2  14       40.61       44.76     10.55 o 
  -8   2  14        9.54        7.00      7.07 o 
  -7   2  14       29.05       13.42      7.21 o 
  -6   2  14        2.59       -0.15      6.46 o 
  -5   2  14        3.70       -1.51      6.37 o 
  -4   2  14       21.58       23.60      7.31 o 
  -3   2  14        9.55       15.17      6.51 o 
  -2   2  14        6.15        7.84      6.58 o 
  -1   2  14        1.91        1.18      4.90 o 
   0   2  14       26.18       31.29      6.98 o 
   1   2  14        3.63        4.25      6.18 o 
   2   2  14        1.64        2.15      5.11 o 
 -10   3  14        6.76       -0.59     17.23 o 
  -9   3  14       16.66       31.55     10.99 o 
  -8   3  14       11.35        4.69     14.17 o 
  -7   3  14       16.38       19.10      7.76 o 
  -6   3  14        2.22        1.72      6.57 o 
  -5   3  14       30.22       43.03      8.36 o 
  -4   3  14       15.62       16.38      6.96 o 
  -3   3  14       23.32       29.11      8.31 o 
  -2   3  14        3.24        2.60     10.99 o 
  -1   3  14        8.55       12.98      7.24 o 
   0   3  14        8.75       18.61      8.27 o 
   1   3  14        6.23       27.68      8.89 o 
   2   3  14       34.21       47.35     11.41 o 
  -9   4  14       26.11       37.08     10.00 o 
  -8   4  14        3.79        4.83      8.13 o 
  -7   4  14       10.23       12.34      7.34 o 
  -6   4  14        4.46        9.38      7.24 o 
  -5   4  14        9.55       12.04      6.66 o 
  -4   4  14        0.87       -1.63     10.02 o 
  -3   4  14       20.18       21.16      8.12 o 
  -2   4  14        0.76        6.27      7.55 o 
  -1   4  14        1.64       -5.77      5.77 o 
   0   4  14       12.58        8.12     11.67 o 
   1   4  14        0.99        8.21      7.37 o 
  -9   5  14        9.08        0.51     11.47 o 
  -8   5  14        8.43       -6.56      7.31 o 
  -7   5  14        6.06       -1.72      7.68 o 
  -6   5  14       31.72       41.69      8.35 o 
  -5   5  14        6.65       11.05      7.95 o 
  -4   5  14        8.88       11.19      8.30 o 
  -3   5  14        1.09        1.78      7.27 o 
  -2   5  14        4.98        4.26      6.87 o 
  -1   5  14        3.46        8.58      7.20 o 
   0   5  14        0.33       -0.11      6.35 o 
  -8   6  14        6.41       -1.82      8.60 o 
  -7   6  14       11.04        5.70      8.69 o 
  -6   6  14       20.47       18.43     10.19 o 
  -5   6  14        4.92       11.19      7.92 o 
  -4   6  14       26.24       21.22      9.28 o 
  -3   6  14        2.06       11.21      7.52 o 
  -2   6  14        0.26        7.26      7.62 o 
  -1   6  14        6.91       -4.31      6.66 o 
   0   6  14        0.16        7.82      6.72 o 
  -7   7  14        4.77        0.50      9.63 o 
  -6   7  14       26.64       14.87     18.35 o 
  -5   7  14       12.96       18.28     15.14 o 
  -4   7  14       26.71       47.19     14.61 o 
  -3   7  14        5.01        6.68      8.20 o 
  -2   7  14        2.35        2.58      7.08 o 
  -1   7  14        8.02       11.28      7.14 o 
  -5   8  14       11.90       -4.68      9.20 o 
  -4   8  14       21.66       33.59      9.62 o 
  -3   8  14        6.43       -1.57      7.38 o 
  -2   8  14        4.86        9.71      7.67 o 
  -9   0  15        2.47       10.12     12.58 o 
  -8   0  15        3.28       11.03     15.55 o 
  -7   0  15        1.92       23.92     11.73 o 
  -6   0  15        2.38       10.32     10.66 o 
  -5   0  15        0.31       -8.42      8.42 o 
  -4   0  15        0.04        8.89      9.46 o 
  -3   0  15       51.80       63.95     12.59 o 
  -2   0  15       34.48       45.02     15.61 o 
  -1   0  15        3.04        2.08     10.69 o 
   0   0  15        0.01        8.66     11.63 o 
  -9   1  15        2.47       -0.89     10.09 o 
  -8   1  15        1.40       -2.15      7.55 o 
  -7   1  15       17.87       10.66      7.70 o 
  -6   1  15       20.14       24.98      8.05 o 
  -5   1  15       17.80       24.43      7.96 o 
  -4   1  15       32.08       37.23      8.09 o 
  -3   1  15       11.24       19.43      8.13 o 
  -2   1  15        7.12       22.09      8.14 o 
  -1   1  15        3.24        6.79      7.83 o 
   0   1  15        3.80        4.49      7.36 o 
  -9   2  15        6.81       -2.86     11.72 o 
  -8   2  15        4.60        4.61      7.95 o 
  -7   2  15        4.55        1.47      7.32 o 
  -6   2  15        2.11        8.78      7.56 o 
  -5   2  15        0.89       14.87      7.02 o 
  -4   2  15        7.40       19.13     11.95 o 
  -3   2  15        3.11        4.67      7.45 o 
  -2   2  15        2.01        2.78      8.18 o 
  -1   2  15        4.99        5.10     10.63 o 
   0   2  15        1.44       -3.64      7.67 o 
  -8   3  15       18.78       15.99      8.67 o 
  -7   3  15        4.37        7.07      8.07 o 
  -6   3  15       20.73       25.65      8.17 o 
  -5   3  15        9.04        3.78      6.91 o 
  -4   3  15        5.15       14.54      7.84 o 
  -3   3  15        6.83       13.45      8.49 o 
  -2   3  15       33.85       43.96      9.58 o 
  -1   3  15        5.22       17.74      7.47 o 
   0   3  15        2.43       -6.20     10.10 o 
  -8   4  15       51.81       25.52     13.66 o 
  -7   4  15       13.95        1.80      7.73 o 
  -6   4  15       10.67        8.69      7.51 o 
  -5   4  15        2.86       18.31      8.43 o 
  -4   4  15       11.25       22.58     17.12 o 
  -3   4  15        1.59       -3.46      7.13 o 
  -2   4  15        4.45        9.38      8.80 o 
  -1   4  15        2.96       -6.32      6.32 o 
  -7   5  15       17.25       10.56      8.95 o 
  -6   5  15       30.45       18.63      9.98 o 
  -5   5  15       21.00       37.48     20.28 o 
  -4   5  15        0.63        1.15      9.62 o 
  -3   5  15        5.38        2.26      7.89 o 
  -2   5  15        3.67        1.40      7.69 o 
  -1   5  15        0.94       -7.78      7.78 o 
  -5   6  15       34.83       31.34     10.98 o 
  -4   6  15        1.25       13.14      8.71 o 
  -3   6  15       26.69       34.10      9.36 o 
  -2   6  15        4.60       38.56     10.32 o 
  -7   0  16        0.07       -9.75      9.75 o 
  -6   0  16       50.35       62.97     14.71 o 
  -5   0  16        1.99       -0.77     10.21 o 
  -4   0  16       17.08       32.26     12.02 o 
  -3   0  16       25.54       32.63     16.08 o 
  -7   1  16        0.19        3.40      8.06 o 
  -6   1  16        0.49        3.63      8.23 o 
  -5   1  16        4.82       10.20      7.87 o 
  -4   1  16        1.67       -2.36      7.72 o 
  -3   1  16        3.14       14.79      8.34 o 
  -6   2  16       13.94       21.87      9.41 o 
  -5   2  16       24.98       27.38     12.26 o 
  -4   2  16        8.48        7.40      8.51 o 
  -3   2  16        8.78       14.12     11.39 o 
  -6   3  16       13.90       11.14      9.51 o 
  -5   3  16       12.39       13.38     19.65 o 
  -4   3  16        3.53        8.40     10.71 o 
  -3   3  16       12.27        5.81     15.78 o 
                                                 
